# Supplementary material for: Accelerated body size evolution in upland environments is correlated with recent speciation in South American freshwater fishes
Source: Nat Commun. 2023 Sep 28;14:6070. doi: 10.1038/s41467-023-41812-7 (PMC10539357; doi:10.1038/s41467-023-41812-7)
Supplement: Supplementary file 4 — Source Data [file 41467_2023_41812_MOESM4_ESM.xls]

## Sheet: Figure_1b
Sub_basin_ID	BAMM_speciation_rates
6050000010	0.137392
6050000740	0.117235
6050068100	0.119381
6050068110	0.132477
6050070260	0.120127
6050070270	0.12439
6050069460	0.125289
6050069430	0.129043
6050089660	0.120692
6050089740	0.118465
6050000750	0.134888
6050001940	0.141136
6050001950	0.14737
6050003210	0.149305
6050003220	0.129902
6050003680	0.144582
6050003690	0.165641
6050004060	0.151582
6050004070	0.139111
6050004470	0.124498
6050075390	0.124764
6050075410	0.135862
6050079390	0.134258
6050079310	0.132521
6050084190	0.136584
6050084230	0.137248
6050084040	0.135253
6050084130	0.134355
6050084460	0.128623
6050084380	0.131544
6050084750	0.14662
6050084790	0.139164
6050081020	0.132796
6050080920	0.144116
6050079970	0.147901
6050079860	0.14442
6050079280	0.142531
6050079250	0.143778
6050102250	0.134547
6050102330	0.138521
6050134450	0.137129
6050134460	0.12909
6050134890	0.134328
6050134790	0.127455
6050083060	0.137335
6050083130	0.149066
6050104180	0.14891
6050104230	0.138404
6050137270	0.139195
6050137380	0.129703
6050136480	0.127513
6050136450	0.138568
6050150590	0.13412
6050150580	0.13353
6050126730	0.14784
6050126850	0.139294
6050129600	0.135662
6050129810	0.136889
6050154590	0.133925
6050154700	0.124773
6050156880	0.135227
6050156750	0.131022
6050143540	0.141939
6050143380	0.137954
6050130600	0.140155
6050130490	0.150647
6050160900	0.141609
6050160730	0.143079
6050004480	0.123563
6050004870	0.141509
6050099060	0.1325
6050099010	0.133708
6050113570	0.13261
6050113660	0.126562
6050121460	0.137999
6050121450	0.146052
6050134950	0.132898
6050134940	0.134611
6050004880	0.135143
6050005180	0.138237
6050005190	0.138475
6050005490	0.135895
6050005500	0.140358
6050006470	0.136892
6050006540	0.119861
6050007000	0.110194
6050239720	0.13712
6050239820	0.134879
6050238750	0.0958983
6050238630	0.130676
6050241280	0.130606
6050241250	0.134137
6050261280	0.13454
6050261380	0.124442
6050263530	0.136044
6050263540	0.134443
6050262220	0.135206
6050262110	0.129454
6050298170	0.137921
6050298270	0.135412
6050250260	0.130836
6050250180	0.128952
6050266340	0.140787
6050266470	0.130409
6050325720	0.133111
6050325820	0.130252
6050262360	0.129886
6050262490	0.125494
6050272340	0.134714
6050272470	0.111595
6050384210	0.14048
6050384320	0.136059
6050285930	0.129353
6050285990	0.132716
6050280410	0.129568
6050280400	0.132741
6050405310	0.133625
6050405320	0.137421
6050337190	0.13653
6050337320	0.138114
6050294270	0.131809
6050294360	0.134837
6050247260	0.104157
6050247270	0.127877
6050237360	0.122993
6050237120	0.133364
6050457830	0.133583
6050457840	0.137116
6050506430	0.137596
6050506420	0.12495
6050224360	0.13213
6050224470	0.126662
6050532340	0.120556
6050483010	0.144204
6050532350	0.13602
6050483020	0.13562
6050287830	0.135596
6050287820	0.126629
6050425550	0.135567
6050425540	0.134343
6050266740	0.136043
6050266880	0.131067
6050207670	0.132557
6050207660	0.131903
6050491730	0.134255
6050491720	0.144835
6050532210	0.139213
6050532200	0.141011
6050315920	0.143655
6050315910	0.143638
6050007010	0.127031
6050007050	0.119073
6050007060	0.125342
6050007090	0.127761
6050007100	0.124572
6050007240	0.119803
6050007250	0.127075
6050007650	0.123403
6050007660	0.131365
6050344660	0.143136
6050345180	0.147667
6050345000	0.142749
6050411440	0.146205
6050411450	0.148468
6050408150	0.141318
6050408040	0.143881
6050443080	0.145987
6050442950	0.142774
6050449500	0.140435
6050449170	0.151844
6050458930	0.141207
6050459050	0.137756
6050451380	0.144318
6050451390	0.148722
6050476790	0.134365
6050527670	0.138413
6050527680	0.130644
6050550960	0.141209
6050551090	0.142867
6050546240	0.144602
6050546360	0.144504
6050565980	0.147332
6050565970	0.143756
6050594780	0.156216
6050594790	0.152686
6050622980	0.131869
6050622990	0.144259
6050624770	0.135519
6050624870	0.15676
6050007960	0.127199
6050008320	0.105411
6050008620	0.140737
6050008630	0.140148
6050009220	0.130834
6050009230	0.128802
6050009250	0.137317
6050009260	0.144387
6050009430	0.120719
6050009440	0.153308
6050009760	0.145747
6050334790	0.130572
6050372330	0.218734
6050372340	0.148106
6050401900	0.142848
6050401890	0.120467
6050009770	0.134925
6050010100	0.134431
6050010110	0.101448
6050010510	0.135728
6050010520	0.135098
6050010670	0.152618
6050010680	0.12736
6050011240	0.131521
6050011250	0.128154
6050011780	0.150729
6050450420	0.152114
6050450410	0.145499
6050441200	0.174011
6050441330	0.136738
6050466270	0.132183
6050466150	0.132527
6050481680	0.131252
6050481670	0.146061
6050510750	0.154869
6050562020	0.143975
6050562010	0.147664
6050595200	0.146281
6050595210	0.146404
6050639920	0.141334
6050639910	0.136663
6050649360	0.146516
6050649500	0.154039
6050652910	0.152576
6050653020	0.153591
6050670380	0.14239
6050670510	0.145976
6050684130	0.143727
6050684180	0.149765
6050011790	0.125667
6050011890	0.140273
6050011900	0.120276
6050012020	0.119476
6050012030	0.110073
6050012280	0.114185
6050012290	0.150169
6050012370	0.123694
6050012380	0.117937
6050012580	0.118068
6050012590	0.1175
6050012790	0.137251
6050012800	0.117265
6050013420	0.115924
6050013430	0.146197
6050013750	0.149069
6050013760	0.143803
6050014330	0.150328
6050015560	0.142343
6050015570	0.148944
6050015940	0.143288
6050015950	0.140446
6050016720	0.145625
6050016760	0.157408
6050852400	0.158837
6050852410	0.158001
6050852210	0.147725
6050852180	0.157239
6050842120	0.159363
6050842130	0.153008
6050818720	0.181203
6050818840	0.172761
6050016770	0.135532
6050016970	0.141017
6050893010	0.140392
6050892920	0.139768
6050887830	0.136512
6050887840	0.138792
6050887140	0.144842
6050887050	0.144349
6050879900	0.14606
6050879890	0.137449
6050870380	0.144852
6050870370	0.143438
6050869680	0.136469
6050869670	0.145651
6050849780	0.143246
6050849790	0.139339
6050846530	0.145906
6050846520	0.141974
6050837900	0.135155
6050837910	0.138757
6050816640	0.146572
6050816630	0.142186
6050816240	0.14609
6050816160	0.14045
6050814820	0.136936
6050814830	0.154495
6050830430	0.140948
6050830420	0.167279
6050808660	0.151527
6050808670	0.142962
6050819650	0.154605
6050819640	0.15635
6050790150	0.138221
6050790160	0.147919
6050793610	0.149087
6050793620	0.143637
6050774200	0.150945
6050774150	0.152
6050762760	0.140074
6050762870	0.165162
6050759380	0.140206
6050759370	0.150931
6050752460	0.146014
6050752470	0.150481
6050710030	0.145992
6050710170	0.149592
6050738860	0.148303
6050738870	0.151924
6050728580	0.14723
6050728570	0.1511
6050755160	0.169943
6050755240	0.152082
6050721300	0.157663
6050721310	0.162333
6050718170	0.151401
6050718180	0.161171
6050757580	0.150367
6050757590	0.163973
6050709810	0.157129
6050709820	0.156766
6050757070	0.159838
6050757160	0.169997
6050760520	0.171421
6050760600	0.159977
6050705380	0.164059
6050705490	0.162982
6050667100	0.146574
6050667090	0.146503
6050681620	0.152838
6050681720	0.155253
6050680410	0.162822
6050680380	0.169046
6050709700	0.170768
6050709930	0.162117
6050708750	0.153347
6050708820	0.186261
6050674150	0.145201
6050674210	0.165521
6050675150	0.158407
6050675090	0.159819
6050719760	0.158402
6050719850	0.155861
6050016980	0.139871
6050017380	0.139026
6050017540	0.122572
6050017980	0.142452
6050018290	0.142452
6050018850	0.117012
6050933820	0.111803
6050933800	0.124392
6050913910	0.105751
6050913900	0.0975385
6050877660	0.106753
6050862860	0.14749
6050862810	0.0977608
6050019090	0.088601
6050934620	0.0898983
6050934630	0.0807624
6050937230	0.0921804
6050937260	0.0862171
6050942390	0.0881354
6050942410	0.0926089
6050942470	0.0706355
6050942450	0.0661097
6050020000	0.0730696
6050954860	0.0676439
6050954870	0.0635738
6050960240	0.0676429
6050960220	0.0765108
6050960610	0.0635738
6050960580	0.0635738
6050958450	0.0635738
6050958420	0.0635738
6050020960	0.0556646
6050021020	0.0556646
6050021030	0.0556646
6050021060	0.0556646
6050021070	0.0556646
6050021160	0.0556646
6050021170	0.0556646
6050021180	0.0556646
6050021190	0.0556646
6050021210	0.0659537
6050024060	0.0661923
6050025410	0.0454508
6050025420	0.0858679
6050026140	0.084488
6050026750	0.0870007
6050026760	0.0831335
6050026990	0.0890946
6050027000	0.0971052
6050027220	0.0889941
6050027230	0.0945206
6050027290	0.0934152
6050027300	0.0978217
6050027770	0.0930497
6050027780	0.089728
6050028110	0.107846
6050028120	0.0930497
6050029280	0.137516
6050029580	0.156396
6050029590	0.120233
6050029610	0.105895
6050029620	0.125314
6050029720	0.163194
6050029730	0.220068
6050032100	0.106864
6050032110	0.121106
6050032290	0.144444
6050032610	0.127302
6050032620	0.162743
6050033220	0.118923
6050033230	0.122484
6050033560	0.148208
6050033570	0.118635
6050034060	0.14037
6050034070	0.136046
6050035990	0.0349888
6050040460	0.119444
6050040470	0.585215
6050040480	0.157343
6050040490	0.565665
6050040500	0.0907802
6050040510	0.142452
6050040520	0.147222
6050040530	0.115295
6050040540	0.579841
6050040550	0.0907802
6050040590	0.0907802
6050040600	0.131272
6050040610	0.122358
6050040670	0.0827309
6050040680	0.12578
6050040710	0.571919
6050040750	0.154754
6050040760	0.135297
6050040780	0.096968
6050040790	0.0872543
6050040810	0.0635738
6050040890	0.0586899
6050040900	0.14475
6050040910	0.143049
6050040920	0.096968
6050041010	0.152552
6050041070	0.153792
6050041130	0.0907802
6050041170	0.571386
6050041200	0.136723
6050041310	0.0900046
6050042900	0.0907802

## Sheet: Figure_1c
Sub_basin_ID	Predicted_speciation_rates
6050000010	0.132649
6050000740	0.116155
6050068100	0.134163
6050068110	0.138927
6050070260	0.124011
6050070270	0.14283
6050069460	0.132684
6050069430	0.131797
6050089660	0.121203
6050089740	0.124658
6050000750	0.120283
6050001940	0.122571
6050001950	0.105232
6050003210	0.118424
6050003220	0.122184
6050003680	0.122368
6050003690	0.282395
6050004060	0.134385
6050004070	0.158162
6050004470	0.114176
6050075390	0.123044
6050075410	0.151965
6050079390	0.13815
6050079310	0.146564
6050084190	0.150004
6050084230	0.133895
6050084040	0.137949
6050084130	0.121981
6050084460	0.137328
6050084380	0.134936
6050084750	0.134713
6050084790	0.14489
6050081020	0.127103
6050080920	0.139406
6050079970	0.13147
6050079860	0.131086
6050079280	0.124929
6050079250	0.138194
6050102250	0.137986
6050102330	0.150757
6050134450	0.142381
6050134460	0.14067
6050134890	0.132555
6050134790	0.137859
6050083060	0.122789
6050083130	0.114488
6050104180	0.148011
6050104230	0.149145
6050137270	0.127717
6050137380	0.129238
6050136480	0.129223
6050136450	0.140178
6050150590	0.144504
6050150580	0.120593
6050126730	0.145045
6050126850	0.136095
6050129600	0.152347
6050129810	0.152292
6050154590	0.140033
6050154700	0.133082
6050156880	0.116625
6050156750	0.140145
6050143540	0.129744
6050143380	0.130998
6050130600	0.131687
6050130490	0.110458
6050160900	0.133316
6050160730	0.14009
6050004480	0.126283
6050004870	0.14347
6050099060	0.132646
6050099010	0.139075
6050113570	0.144986
6050113660	0.123349
6050121460	0.128667
6050121450	0.12312
6050134950	0.138555
6050134940	0.138289
6050004880	0.139063
6050005180	0.13126
6050005190	0.127426
6050005490	0.138555
6050005500	0.132798
6050006470	0.134011
6050006540	0.14177
6050007000	0.0985996
6050239720	0.123657
6050239820	0.13654
6050238750	0.102478
6050238630	0.120168
6050241280	0.127572
6050241250	0.125635
6050261280	0.127158
6050261380	0.140309
6050263530	0.130022
6050263540	0.127192
6050262220	0.141247
6050262110	0.134707
6050298170	0.146648
6050298270	0.142675
6050250260	0.119224
6050250180	0.136374
6050266340	0.128686
6050266470	0.132749
6050325720	0.158354
6050325820	0.140129
6050262360	0.13883
6050262490	0.130527
6050272340	0.141234
6050272470	0.121211
6050384210	0.144158
6050384320	0.135518
6050285930	0.13761
6050285990	0.131944
6050280410	0.127038
6050280400	0.136145
6050405310	0.143794
6050405320	0.155022
6050337190	0.13364
6050337320	0.150824
6050294270	0.126721
6050294360	0.133564
6050247260	0.0948375
6050247270	0.133298
6050237360	0.102674
6050237120	0.139163
6050457830	0.133
6050457840	0.158473
6050506430	0.184263
6050506420	0.203068
6050224360	0.13677
6050224470	0.134997
6050532340	0.171335
6050483010	0.167957
6050532350	0.152559
6050483020	0.151854
6050287830	0.143566
6050287820	0.12988
6050425550	0.133912
6050425540	0.145571
6050266740	0.145996
6050266880	0.126674
6050207670	0.141615
6050207660	0.129497
6050491730	0.13469
6050491720	0.130544
6050532210	0.139087
6050532200	0.133032
6050315920	0.14283
6050315910	0.131861
6050007010	0.116814
6050007050	0.125027
6050007060	0.118768
6050007090	0.128276
6050007100	0.136047
6050007240	0.151241
6050007250	0.138819
6050007650	0.121535
6050007660	0.131844
6050344660	0.134154
6050345180	0.144774
6050345000	0.129303
6050411440	0.150419
6050411450	0.150026
6050408150	0.123164
6050408040	0.129879
6050443080	0.138221
6050442950	0.147335
6050449500	0.129255
6050449170	0.130439
6050458930	0.144405
6050459050	0.12506
6050451380	0.131766
6050451390	0.129466
6050476790	0.158679
6050527670	0.154794
6050527680	0.138207
6050550960	0.134527
6050551090	0.147265
6050546240	0.131834
6050546360	0.137126
6050565980	0.142449
6050565970	0.14946
6050594780	0.140371
6050594790	0.139762
6050622980	0.158587
6050622990	0.146463
6050624770	0.152286
6050624870	0.133437
6050007960	0.139319
6050008320	0.142518
6050008620	0.134035
6050008630	0.136496
6050009220	0.117462
6050009230	0.128355
6050009250	0.126664
6050009260	0.129097
6050009430	0.142445
6050009440	0.119871
6050009760	0.11961
6050334790	0.131551
6050372330	0.12162
6050372340	0.135492
6050401900	0.134951
6050401890	0.158688
6050009770	0.130438
6050010100	0.124531
6050010110	0.117079
6050010510	0.133217
6050010520	0.124165
6050010670	0.132252
6050010680	0.126735
6050011240	0.141993
6050011250	0.127716
6050011780	0.147595
6050450420	0.176789
6050450410	0.155927
6050441200	0.16175
6050441330	0.13698
6050466270	0.147578
6050466150	0.152995
6050481680	0.152616
6050481670	0.135239
6050510750	0.13833
6050562020	0.137579
6050562010	0.141715
6050595200	0.136699
6050595210	0.136698
6050639920	0.139897
6050639910	0.136377
6050649360	0.138779
6050649500	0.147198
6050652910	0.134963
6050653020	0.140484
6050670380	0.146569
6050670510	0.146278
6050684130	0.140527
6050684180	0.142092
6050011790	0.131442
6050011890	0.126957
6050011900	0.13025
6050012020	0.129236
6050012030	0.119326
6050012280	0.131705
6050012290	0.141032
6050012370	0.129776
6050012380	0.134136
6050012580	0.129582
6050012590	0.127025
6050012790	0.130668
6050012800	0.126837
6050013420	0.122048
6050013430	0.162923
6050013750	0.137478
6050013760	0.134545
6050014330	0.133757
6050015560	0.141242
6050015570	0.144636
6050015940	0.143897
6050015950	0.149268
6050016720	0.146355
6050016760	0.142718
6050852400	0.138928
6050852410	0.148583
6050852210	0.146974
6050852180	0.14009
6050842120	0.145053
6050842130	0.14391
6050818720	0.148489
6050818840	0.161268
6050016770	0.121558
6050016970	0.132212
6050893010	0.134855
6050892920	0.128946
6050887830	0.118027
6050887840	0.136332
6050887140	0.131591
6050887050	0.141621
6050879900	0.133805
6050879890	0.124291
6050870380	0.134175
6050870370	0.134869
6050869680	0.142335
6050869670	0.13719
6050849780	0.13729
6050849790	0.125184
6050846530	0.153069
6050846520	0.148555
6050837900	0.14562
6050837910	0.140065
6050816640	0.133799
6050816630	0.135779
6050816240	0.148333
6050816160	0.131037
6050814820	0.141955
6050814830	0.137139
6050830430	0.13538
6050830420	0.138792
6050808660	0.158555
6050808670	0.144932
6050819650	0.144051
6050819640	0.207098
6050790150	0.161856
6050790160	0.13971
6050793610	0.150966
6050793620	0.145354
6050774200	0.149881
6050774150	0.154269
6050762760	0.147637
6050762870	0.167906
6050759380	0.142921
6050759370	0.160576
6050752460	0.15656
6050752470	0.153116
6050710030	0.142305
6050710170	0.137673
6050738860	0.161846
6050738870	0.148536
6050728580	0.146137
6050728570	0.154621
6050755160	0.157836
6050755240	0.150425
6050721300	0.165718
6050721310	0.201573
6050718170	0.171647
6050718180	0.164166
6050757580	0.156929
6050757590	0.165617
6050709810	0.159712
6050709820	0.170316
6050757070	0.175406
6050757160	0.174472
6050760520	0.15069
6050760600	0.164797
6050705380	0.171446
6050705490	0.157637
6050667100	0.14449
6050667090	0.137972
6050681620	0.160939
6050681720	0.141498
6050680410	0.190509
6050680380	0.179693
6050709700	0.186126
6050709930	0.15768
6050708750	0.148529
6050708820	0.171227
6050674150	0.156005
6050674210	0.145026
6050675150	0.173401
6050675090	0.156649
6050719760	0.159176
6050719850	0.160229
6050016980	0.132281
6050017380	0.124147
6050017540	0.0986883
6050017980	0.100494
6050018290	0.0988899
6050018850	0.10467
6050933820	0.119228
6050933800	0.114053
6050913910	0.113537
6050913900	0.118921
6050877660	0.110155
6050862860	0.133698
6050862810	0.106665
6050019090	0.0827631
6050934620	0.113221
6050934630	0.0928612
6050937230	0.0955166
6050937260	0.0910409
6050942390	0.0895297
6050942410	0.102379
6050942470	0.0814458
6050942450	0.0841172
6050020000	0.101779
6050954860	0.084139
6050954870	0.0703532
6050960240	0.0866968
6050960220	0.10699
6050960610	0.0718933
6050960580	0.073023
6050958450	0.0731865
6050958420	0.0755002
6050020960	0.0592924
6050021020	0.0622616
6050021030	0.0611371
6050021060	0.0578992
6050021070	0.0592862
6050021160	0.0609383
6050021170	0.0610961
6050021180	0.0627291
6050021190	0.0561058
6050021210	0.102153
6050024060	0.0538349
6050025410	0.0315934
6050025420	0.0646658
6050026140	0.0742126
6050026750	0.0876932
6050026760	0.08793
6050026990	0.0955636
6050027000	0.0958551
6050027220	0.0980813
6050027230	0.109964
6050027290	0.0969833
6050027300	0.097927
6050027770	0.0966643
6050027780	0.0949014
6050028110	0.0955914
6050028120	0.106267
6050029280	0.145176
6050029580	0.205253
6050029590	0.113635
6050029610	0.149526
6050029620	0.156633
6050029720	0.180892
6050029730	0.249668
6050032100	0.132783
6050032110	0.124961
6050032290	0.120051
6050032610	0.116378
6050032620	0.152119
6050033220	0.122744
6050033230	0.120153
6050033560	0.127953
6050033570	0.11967
6050034060	0.131515
6050034070	0.130426
6050035990	0.0324274
6050040460	0.123509
6050040470	0.557429
6050040480	0.132191
6050040490	0.543198
6050040500	0.0905324
6050040510	0.104017
6050040520	0.177773
6050040530	0.12055
6050040540	0.527192
6050040550	0.0927123
6050040590	0.097011
6050040600	0.107169
6050040610	0.146758
6050040670	0.0802179
6050040680	0.112827
6050040710	0.537539
6050040750	0.137517
6050040760	0.118518
6050040780	0.109031
6050040790	0.0866367
6050040810	0.071387
6050040890	0.0668395
6050040900	0.115787
6050040910	0.131894
6050040920	0.111963
6050041010	0.130845
6050041070	0.150971
6050041130	0.092066
6050041170	0.535387
6050041200	0.126909
6050041310	0.0928552
6050042900	0.0901799

## Sheet: Figure_1d
Sub_basin_ID	Residuals
6050000010	0.00396674
6050000740	0.00089906
6050068100	-0.0150454
6050068110	-0.00517712
6050070260	-0.00421741
6050070270	-0.0176162
6050069460	-0.0076188
6050069430	-0.00297659
6050089660	-0.000304166
6050089740	-0.00663053
6050000750	0.0140418
6050001940	0.0183543
6050001950	0.0416992
6050003210	0.0308565
6050003220	0.00747947
6050003680	0.0218558
6050003690	-0.117245
6050004060	0.0167842
6050004070	-0.0196348
6050004470	0.0101415
6050075390	0.00167714
6050075410	-0.0167861
6050079390	-0.00387229
6050079310	-0.013893
6050084190	-0.0136306
6050084230	0.00277166
6050084040	-0.00163868
6050084130	0.0122954
6050084460	-0.00601686
6050084380	-0.00344038
6050084750	0.0125887
6050084790	-0.00596413
6050081020	0.00659693
6050080920	0.00459396
6050079970	0.0179229
6050079860	0.0129564
6050079280	0.0174853
6050079250	0.00571214
6050102250	-0.00322573
6050102330	-0.0124395
6050134450	-0.00211422
6050134460	-0.0109805
6050134890	0.00313078
6050134790	-0.0107868
6050083060	0.0145363
6050083130	0.0345669
6050104180	0.000862356
6050104230	-0.010679
6050137270	0.0112133
6050137380	-0.000263393
6050136480	-0.00178453
6050136450	-0.00179445
6050150590	-0.0101073
6050150580	0.013254
6050126730	0.00346759
6050126850	0.00464105
6050129600	-0.0162305
6050129810	-0.0151241
6050154590	-0.00603318
6050154700	-0.00660927
6050156880	0.0183728
6050156750	-0.00895349
6050143540	0.0116902
6050143380	0.00697591
6050130600	0.0089251
6050130490	0.0405588
6050160900	0.00806543
6050160730	0.00331686
6050004480	-0.00358803
6050004870	0.00192816
6050099060	8.42081e-05
6050099010	-0.0060984
6050113570	-0.0122704
6050113660	0.00355141
6050121460	0.00969854
6050121450	0.0228321
6050134950	-0.00628086
6050134940	-0.00394948
6050004880	-0.00427799
6050005180	0.00608429
6050005190	0.0102074
6050005490	-0.0034137
6050005500	0.00684215
6050006470	0.00237328
6050006540	-0.0223714
6050007000	0.0113255
6050239720	0.0155515
6050239820	-0.00169689
6050238750	-0.0061498
6050238630	0.009737
6050241280	0.00280836
6050241250	0.00796506
6050261280	0.008245
6050261380	-0.0162524
6050263530	0.00830964
6050263540	0.00700629
6050262220	-0.00585921
6050262110	-0.00436179
6050298170	-0.00965975
6050298270	-0.00766225
6050250260	0.0119396
6050250180	-0.0079994
6050266340	0.0127081
6050266470	-0.0030464
6050325720	-0.0258824
6050325820	-0.0103566
6050262360	-0.00956536
6050262490	-0.00375983
6050272340	-0.00645683
6050272470	-0.00914293
6050384210	-0.00386683
6050384320	-2.66546e-05
6050285930	-0.00744942
6050285990	0.00038863
6050280410	0.0024652
6050280400	-0.00344432
6050405310	-0.0109372
6050405320	-0.0182942
6050337190	0.00210517
6050337320	-0.0133631
6050294270	0.0044815
6050294360	0.00112418
6050247260	0.00834272
6050247270	-0.00606925
6050237360	0.0195582
6050237120	-0.00606479
6050457830	0.000448346
6050457840	-0.021353
6050506430	-0.047126
6050506420	-0.0785787
6050224360	-0.00541224
6050224470	-0.008997
6050532340	-0.0512093
6050483010	-0.0241354
6050532350	-0.0167398
6050483020	-0.0161664
6050287830	-0.00819987
6050287820	-0.00367668
6050425550	0.00146719
6050425540	-0.011238
6050266740	-0.00964788
6050266880	0.00374109
6050207670	-0.00990523
6050207660	0.0014657
6050491730	-0.000669052
6050491720	0.0142306
6050532210	-0.000116104
6050532200	0.00769719
6050315920	0.000975401
6050315910	0.0118057
6050007010	0.0113323
6050007050	-0.00613465
6050007060	0.00743063
6050007090	-0.000560431
6050007100	-0.0112351
6050007240	-0.0312262
6050007250	-0.0119181
6050007650	0.00129389
6050007660	-0.000561704
6050344660	0.00868913
6050345180	0.00266299
6050345000	0.013108
6050411440	-0.00410849
6050411450	-0.00144659
6050408150	0.0179872
6050408040	0.0139992
6050443080	0.00810214
6050442950	-0.00416041
6050449500	0.0120374
6050449170	0.0218298
6050458930	-0.0029828
6050459050	0.0130282
6050451380	0.0119826
6050451390	0.0188672
6050476790	-0.0246867
6050527670	-0.0167999
6050527680	-0.00693402
6050550960	0.00751974
6050551090	-0.00431578
6050546240	0.0126758
6050546360	0.00699889
6050565980	0.00484417
6050565970	-0.00596517
6050594780	0.015867
6050594790	0.0130873
6050622980	-0.0254491
6050622990	-0.00210241
6050624770	-0.016668
6050624870	0.0231521
6050007960	-0.0127361
6050008320	-0.0373654
6050008620	0.00626142
6050008630	0.00316606
6050009220	0.0129781
6050009230	0.00368366
6050009250	0.0100187
6050009260	0.0158815
6050009430	-0.0223879
6050009440	0.0328933
6050009760	0.0255679
6050334790	-0.000946705
6050372330	0.0969932
6050372340	0.0118495
6050401900	0.00735146
6050401890	-0.038444
6050009770	0.00446951
6050010100	0.00991192
6050010110	-0.0160648
6050010510	0.00186483
6050010520	0.0106328
6050010670	0.0199322
6050010680	0.000215544
6050011240	-0.0107049
6050011250	-4.90879e-05
6050011780	0.00262745
6050450420	-0.0248233
6050450410	-0.0105858
6050441200	0.0122571
6050441330	-0.000509416
6050466270	-0.0154615
6050466150	-0.0206566
6050481680	-0.0214182
6050481670	0.010453
6050510750	0.0159
6050562020	0.00608597
6050562010	0.00560427
6050595200	0.00917233
6050595210	0.00949234
6050639920	0.00186006
6050639910	-8.58122e-05
6050649360	0.00806528
6050649500	0.00838951
6050652910	0.0174902
6050653020	0.0136469
6050670380	-0.00366962
6050670510	6.96337e-05
6050684130	0.00332915
6050684180	0.00750974
6050011790	-0.00551469
6050011890	0.0132046
6050011900	-0.009933
6050012020	-0.0102285
6050012030	-0.00945987
6050012280	-0.0182778
6050012290	0.00972051
6050012370	-0.00577513
6050012380	-0.0160984
6050012580	-0.0120944
6050012590	-0.00997915
6050012790	0.00608558
6050012800	-0.0102701
6050013420	-0.00675431
6050013430	-0.0168199
6050013750	0.0111969
6050013760	0.00911284
6050014330	0.0159733
6050015560	0.000549787
6050015570	0.00405136
6050015940	-0.00130878
6050015950	-0.00938978
6050016720	-0.00153724
6050016760	0.0142761
6050852400	0.0233199
6050852410	0.0093062
6050852210	0.00112521
6050852180	0.0170331
6050842120	0.0139025
6050842130	0.00874982
6050818720	0.0326901
6050818840	0.0116301
6050016770	0.013909
6050016970	0.00953488
6050893010	0.00545288
6050892920	0.0115717
6050887830	0.0198286
6050887840	0.00221318
6050887140	0.0135311
6050887050	0.00298957
6050879900	0.01329
6050879890	0.0125823
6050870380	0.0105896
6050870370	0.0103249
6050869680	-0.00602013
6050869670	0.0081765
6050849780	0.00604846
6050849790	0.0137057
6050846530	-0.00775818
6050846520	-0.00673726
6050837900	-0.0106416
6050837910	-0.00175556
6050816640	0.0151796
6050816630	0.00607344
6050816240	-0.000560837
6050816160	0.00913258
6050814820	-0.00467081
6050814830	0.0172915
6050830430	0.00526701
6050830420	0.0288953
6050808660	-0.0075158
6050808670	-0.00258589
6050819650	0.0103462
6050819640	-0.0509306
6050790150	-0.0237733
6050790160	0.00759484
6050793610	-0.00189603
6050793620	-0.00196962
6050774200	0.00101823
6050774150	-0.00234962
6050762760	-0.00668164
6050762870	-0.00303868
6050759380	-0.00187975
6050759370	-0.00983048
6050752460	-0.0103869
6050752470	-0.00263301
6050710030	0.00311485
6050710170	0.011196
6050738860	-0.013797
6050738870	0.00339491
6050728580	0.00121493
6050728570	-0.00360811
6050755160	0.0130516
6050755240	0.00165411
6050721300	-0.00812834
6050721310	-0.0379484
6050718170	-0.0200399
6050718180	-0.00338835
6050757580	-0.0062201
6050757590	-0.000942715
6050709810	-0.00297517
6050709820	-0.0132526
6050757070	-0.0153481
6050757160	-0.00317313
6050760520	0.0206505
6050760600	-0.00449318
6050705380	-0.0072166
6050705490	0.00564726
6050667100	0.00168489
6050667090	0.00797173
6050681620	-0.00599247
6050681720	0.01387
6050680410	-0.027718
6050680380	-0.0109347
6050709700	-0.0145314
6050709930	0.00429014
6050708750	0.00493244
6050708820	0.0154654
6050674150	-0.0109156
6050674210	0.0219684
6050675150	-0.0150069
6050675090	0.00297344
6050719760	-0.000869966
6050719850	-0.00451323
6050016980	0.0075975
6050017380	0.0140341
6050017540	0.0235668
6050017980	0.0418682
6050018290	0.0428973
6050018850	0.0116685
6050933820	-0.00771674
6050933800	0.0095222
6050913910	-0.00847674
6050913900	-0.021514
6050877660	-0.00362574
6050862860	0.0137156
6050862810	-0.00880063
6050019090	0.00515227
6050934620	-0.0235382
6050934630	-0.0124019
6050937230	-0.00292583
6050937260	-0.00506037
6050942390	-0.000253148
6050942410	-0.0093673
6050942470	-0.0106359
6050942450	-0.018054
6050020000	-0.0287671
6050954860	-0.0170595
6050954870	-0.0070641
6050960240	-0.0192051
6050960220	-0.0306044
6050960610	-0.00847408
6050960580	-0.00944235
6050958450	-0.00961688
6050958420	-0.0117345
6050020960	-0.00308258
6050021020	-0.00626031
6050021030	-0.0053242
6050021060	-0.00184453
6050021070	-0.00354261
6050021160	-0.00486001
6050021170	-0.00328127
6050021180	-0.00761728
6050021190	0.00164272
6050021210	-0.0364668
6050024060	0.0121167
6050025410	0.0138738
6050025420	0.0206925
6050026140	0.0094058
6050026750	-0.000955894
6050026760	-0.00495088
6050026990	-0.0065516
6050027000	0.00139204
6050027220	-0.00886643
6050027230	-0.0146483
6050027290	-0.00329168
6050027300	-0.000159638
6050027770	-0.00322957
6050027780	-0.00498383
6050028110	0.0129463
6050028120	-0.0129608
6050029280	-0.00758088
6050029580	-0.0483882
6050029590	0.00829277
6050029610	-0.0431314
6050029620	-0.0303506
6050029720	-0.0170917
6050029730	-0.0301318
6050032100	-0.0258264
6050032110	-0.00365173
6050032290	0.024609
6050032610	0.010742
6050032620	0.0104269
6050033220	-0.00375592
6050033230	0.00220326
6050033560	0.0201836
6050033570	-0.00140051
6050034060	0.00866879
6050034070	0.00499045
6050035990	0.00172043
6050040460	-0.00474692
6050040470	0.0273562
6050040480	0.0243083
6050040490	0.0222831
6050040500	-0.000248316
6050040510	0.0378552
6050040520	-0.029982
6050040530	-0.00562723
6050040540	0.0526713
6050040550	-0.00247086
6050040590	-0.00650601
6050040600	0.0237584
6050040610	-0.0246673
6050040670	0.0025279
6050040680	0.0123993
6050040710	0.0341377
6050040750	0.0171701
6050040760	0.0165103
6050040780	-0.0121918
6050040790	0.00045453
6050040810	-0.00841818
6050040890	-0.00906124
6050040900	0.0285213
6050040910	0.0116263
6050040920	-0.0146152
6050041010	0.0225027
6050041070	0.00259972
6050041130	-0.00110605
6050041170	0.0368043
6050041200	0.00987494
6050041310	-0.00247437
6050042900	0.000782101

## Sheet: Figure_1e
Sub_basin_ID	Body_size_evolution
6050000010	0.058183
6050000740	0.0364917
6050068100	0.0529347
6050068110	0.0532608
6050070260	0.0533735
6050070270	0.0584319
6050069460	0.0554833
6050069430	0.0545918
6050089660	0.0543571
6050089740	0.0516462
6050000750	0.0436471
6050001940	0.0530013
6050001950	0.0339263
6050003210	0.0393102
6050003220	0.0382709
6050003680	0.0405844
6050003690	0.335797
6050004060	0.0516592
6050004070	0.111896
6050004470	0.0436942
6050075390	0.0446784
6050075410	0.0993325
6050079390	0.0606468
6050079310	0.073093
6050084190	0.079484
6050084230	0.0695444
6050084040	0.057584
6050084130	0.0477038
6050084460	0.0542663
6050084380	0.0793633
6050084750	0.0577806
6050084790	0.074852
6050081020	0.0486479
6050080920	0.0584792
6050079970	0.0583943
6050079860	0.0550975
6050079280	0.0591133
6050079250	0.0667283
6050102250	0.0769085
6050102330	0.0826369
6050134450	0.0730313
6050134460	0.0688579
6050134890	0.0675715
6050134790	0.0770344
6050083060	0.0631841
6050083130	0.0594135
6050104180	0.0794651
6050104230	0.0800947
6050137270	0.0515259
6050137380	0.0588349
6050136480	0.0626536
6050136450	0.0788757
6050150590	0.0883935
6050150580	0.0636472
6050126730	0.0789138
6050126850	0.05639
6050129600	0.0885641
6050129810	0.0900266
6050154590	0.0869884
6050154700	0.0633466
6050156880	0.0547032
6050156750	0.0801878
6050143540	0.0726404
6050143380	0.054228
6050130600	0.0654935
6050130490	0.0599569
6050160900	0.0586315
6050160730	0.0776292
6050004480	0.0543667
6050004870	0.0706579
6050099060	0.0724007
6050099010	0.0768325
6050113570	0.0878279
6050113660	0.0644648
6050121460	0.0585429
6050121450	0.0610056
6050134950	0.0651914
6050134940	0.0642932
6050004880	0.0728051
6050005180	0.056352
6050005190	0.0599637
6050005490	0.0726265
6050005500	0.0594191
6050006470	0.0638918
6050006540	0.0902395
6050007000	0.0457289
6050239720	0.0637004
6050239820	0.0603035
6050238750	0.0228626
6050238630	0.0497423
6050241280	0.053395
6050241250	0.0627108
6050261280	0.0611338
6050261380	0.0582305
6050263530	0.0561994
6050263540	0.0554792
6050262220	0.0720248
6050262110	0.0634673
6050298170	0.0693569
6050298270	0.0647788
6050250260	0.0508865
6050250180	0.063608
6050266340	0.0651483
6050266470	0.0590849
6050325720	0.103762
6050325820	0.0709128
6050262360	0.0746908
6050262490	0.0578876
6050272340	0.0694323
6050272470	0.0454965
6050384210	0.084784
6050384320	0.0655023
6050285930	0.0652336
6050285990	0.066059
6050280410	0.0615177
6050280400	0.0646386
6050405310	0.0713729
6050405320	0.115277
6050337190	0.0691877
6050337320	0.0875126
6050294270	0.0526793
6050294360	0.0591602
6050247260	0.0247348
6050247270	0.077952
6050237360	0.0391934
6050237120	0.0700142
6050457830	0.0786615
6050457840	0.0968663
6050506430	0.150915
6050506420	0.177851
6050224360	0.0762403
6050224470	0.0761273
6050532340	0.114283
6050483010	0.101688
6050532350	0.0860177
6050483020	0.0832867
6050287830	0.07019
6050287820	0.0654792
6050425550	0.0635705
6050425540	0.0707014
6050266740	0.0665907
6050266880	0.0567789
6050207670	0.0853583
6050207660	0.0603994
6050491730	0.0652496
6050491720	0.0575412
6050532210	0.0665246
6050532200	0.0528342
6050315920	0.0659668
6050315910	0.0653036
6050007010	0.0646349
6050007050	0.0706934
6050007060	0.0603492
6050007090	0.0659473
6050007100	0.0729385
6050007240	0.0723273
6050007250	0.0785016
6050007650	0.0492066
6050007660	0.054588
6050344660	0.0589015
6050345180	0.0834683
6050345000	0.0616405
6050411440	0.0921369
6050411450	0.0932279
6050408150	0.0619744
6050408040	0.0468856
6050443080	0.07287
6050442950	0.0831872
6050449500	0.0613573
6050449170	0.0561891
6050458930	0.0774987
6050459050	0.0570184
6050451380	0.064564
6050451390	0.0545493
6050476790	0.0900367
6050527670	0.0912423
6050527680	0.0468421
6050550960	0.0613913
6050551090	0.0751765
6050546240	0.0655138
6050546360	0.0830897
6050565980	0.0696783
6050565970	0.0780146
6050594780	0.0734865
6050594790	0.0717308
6050622980	0.0780741
6050622990	0.0569862
6050624770	0.0893592
6050624870	0.0473015
6050007960	0.0681568
6050008320	0.0567121
6050008620	0.0456261
6050008630	0.0450288
6050009220	0.0260087
6050009230	0.0348975
6050009250	0.0369068
6050009260	0.0372106
6050009430	0.0554964
6050009440	0.0238464
6050009760	0.0236156
6050334790	0.0426962
6050372330	0.0292584
6050372340	0.0613991
6050401900	0.0436668
6050401890	0.06675
6050009770	0.047983
6050010100	0.0358941
6050010110	0.0200949
6050010510	0.0429697
6050010520	0.0360697
6050010670	0.051575
6050010680	0.0406808
6050011240	0.0619399
6050011250	0.0442652
6050011780	0.0631339
6050450420	0.0991879
6050450410	0.0754356
6050441200	0.0742418
6050441330	0.0477237
6050466270	0.0648999
6050466150	0.0649397
6050481680	0.0682373
6050481670	0.0469692
6050510750	0.0485785
6050562020	0.0464467
6050562010	0.0567017
6050595200	0.0458154
6050595210	0.0465209
6050639920	0.0505652
6050639910	0.0510867
6050649360	0.0564944
6050649500	0.0568659
6050652910	0.0500817
6050653020	0.0567697
6050670380	0.0547187
6050670510	0.0537301
6050684130	0.0522104
6050684180	0.0533223
6050011790	0.0464477
6050011890	0.0431428
6050011900	0.0426691
6050012020	0.0403448
6050012030	0.0361828
6050012280	0.0451489
6050012290	0.0774924
6050012370	0.065167
6050012380	0.0617909
6050012580	0.0500993
6050012590	0.0499593
6050012790	0.0529964
6050012800	0.0433788
6050013420	0.0355501
6050013430	0.10388
6050013750	0.0544503
6050013760	0.0654829
6050014330	0.0734772
6050015560	0.0878297
6050015570	0.0969978
6050015940	0.10608
6050015950	0.116235
6050016720	0.108428
6050016760	0.0883997
6050852400	0.0742194
6050852410	0.104083
6050852210	0.0946187
6050852180	0.0855984
6050842120	0.0832068
6050842130	0.0901685
6050818720	0.081339
6050818840	0.111801
6050016770	0.0485461
6050016970	0.0806047
6050893010	0.0888724
6050892920	0.074514
6050887830	0.0589089
6050887840	0.0754493
6050887140	0.0731091
6050887050	0.0870461
6050879900	0.0723973
6050879890	0.0515452
6050870380	0.075702
6050870370	0.0767478
6050869680	0.0941634
6050869670	0.0843927
6050849780	0.0759544
6050849790	0.0654369
6050846530	0.100619
6050846520	0.102511
6050837900	0.0933563
6050837910	0.0804409
6050816640	0.0679575
6050816630	0.0753872
6050816240	0.102434
6050816160	0.0745676
6050814820	0.0859582
6050814830	0.0704126
6050830430	0.0900488
6050830420	0.0672018
6050808660	0.0975152
6050808670	0.0836597
6050819650	0.071649
6050819640	0.156149
6050790150	0.0845999
6050790160	0.0709039
6050793610	0.0891726
6050793620	0.0866393
6050774200	0.0847523
6050774150	0.0877171
6050762760	0.0761968
6050762870	0.1044
6050759380	0.0850852
6050759370	0.0976314
6050752460	0.105677
6050752470	0.0943176
6050710030	0.0734378
6050710170	0.076562
6050738860	0.102753
6050738870	0.0879273
6050728580	0.0851925
6050728570	0.0992173
6050755160	0.0747383
6050755240	0.0826528
6050721300	0.114534
6050721310	0.153411
6050718170	0.115319
6050718180	0.0957076
6050757580	0.0822868
6050757590	0.0936108
6050709810	0.0888539
6050709820	0.103437
6050757070	0.110784
6050757160	0.109189
6050760520	0.0655384
6050760600	0.0900554
6050705380	0.101088
6050705490	0.0825281
6050667100	0.0763008
6050667090	0.0669918
6050681620	0.0760429
6050681720	0.0543157
6050680410	0.129131
6050680380	0.115672
6050709700	0.119764
6050709930	0.0801481
6050708750	0.066745
6050708820	0.0940152
6050674150	0.0754315
6050674210	0.062341
6050675150	0.101387
6050675090	0.0726269
6050719760	0.07656
6050719850	0.0825153
6050016980	0.0770129
6050017380	0.0550531
6050017540	0.0595782
6050017980	0.0913597
6050018290	0.0913597
6050018850	0.0726065
6050933820	0.0765981
6050933800	0.0937382
6050913910	0.0612524
6050913900	0.0578494
6050877660	0.0666938
6050862860	0.0438462
6050862810	0.0194765
6050019090	0.0475603
6050934620	0.0617271
6050934630	0.0570492
6050937230	0.058279
6050937260	0.063083
6050942390	0.0392154
6050942410	0.0667609
6050942470	0.0441015
6050942450	0.0485669
6050020000	0.0454269
6050954860	0.0437347
6050954870	0.0424753
6050960240	0.0437459
6050960220	0.0578752
6050960610	0.0424753
6050960580	0.0424753
6050958450	0.0424753
6050958420	0.0424753
6050020960	0.0509177
6050021020	0.0509177
6050021030	0.0509177
6050021060	0.0509177
6050021070	0.0509177
6050021160	0.0509177
6050021170	0.0509177
6050021180	0.0509177
6050021190	0.0509177
6050021210	0.0595663
6050024060	0.0427865
6050025410	0.0251981
6050025420	0.0570877
6050026140	0.0499997
6050026750	0.0505562
6050026760	0.0542669
6050026990	0.0578607
6050027000	0.0658265
6050027220	0.060833
6050027230	0.0751303
6050027290	0.0660425
6050027300	0.079767
6050027770	0.0700774
6050027780	0.0572322
6050028110	0.0739034
6050028120	0.0700774
6050029280	0.0756302
6050029580	0.132152
6050029590	0.0703452
6050029610	0.0687612
6050029620	0.101471
6050029720	0.134271
6050029730	0.24824
6050032100	0.0588861
6050032110	0.0520187
6050032290	0.0567558
6050032610	0.0388061
6050032620	0.0895009
6050033220	0.0491855
6050033230	0.0428008
6050033560	0.0627677
6050033570	0.0434205
6050034060	0.0643735
6050034070	0.0525041
6050035990	0.0263425
6050040460	0.054441
6050040470	0.620709
6050040480	0.0682171
6050040490	0.600327
6050040500	0.042992
6050040510	0.0913597
6050040520	0.074019
6050040530	0.0607241
6050040540	0.613898
6050040550	0.042992
6050040590	0.042992
6050040600	0.07295
6050040610	0.0800196
6050040670	0.0530389
6050040680	0.0636778
6050040710	0.607864
6050040750	0.0839481
6050040760	0.0635342
6050040780	0.0440377
6050040790	0.0396619
6050040810	0.0424753
6050040890	0.0457608
6050040900	0.0577093
6050040910	0.0768875
6050040920	0.0440377
6050041010	0.0566473
6050041070	0.10571
6050041130	0.042992
6050041170	0.602657
6050041200	0.0759754
6050041310	0.0456048
6050042900	0.042992

## Sheet: Figure_2a
Sub_basin_ID	BAMM_speciation_rates	Maximum_body_length_evolution	Relative_maxillary_length_evolution	Oral_gape_position_evolution	Body_elongation_evolution	Species_diversity	Temperature	Surface_runoff	Elevation	Stream_gradient	Soil_diversity	Area
6050000010	0.137392	0.058183	0.00403575	0.00171409	0.22805	68	25.58	2036	330.15	166	0.482402	72363.7
6050000740	0.117235	0.0364917	0.00570268	0.00157124	0.104729	35	27.7164	297	69.4753	23	0.457436	17944.3
6050068100	0.119381	0.0529347	0.00425769	0.00142877	0.276341	44	27.0975	827	143.032	74	0.378793	17105.5
6050068110	0.132477	0.0532608	0.00396205	0.0016625	0.186214	48	28.0207	359	14.7241	3	0.468328	610.1
6050070260	0.120127	0.0533735	0.00346223	0.00178581	0.245061	81	20.9343	1343	1378.73	421	0.15887	61901.9
6050070270	0.12439	0.0584319	0.00444894	0.00138049	0.213317	50	28.1291	368	49.6962	11	0.386611	1690.4
6050069460	0.125289	0.0554833	0.00362094	0.00149821	0.237758	59	25.3598	729	561.403	211	0.301583	25043
6050069430	0.129043	0.0545918	0.00361854	0.00151519	0.28627	49	25.1006	529	509.431	198	0.25936	22211.6
6050089660	0.120692	0.0543571	0.00387997	0.0017197	0.23653	66	15.6925	899	2242.71	549	0.174086	22559
6050089740	0.118465	0.0516462	0.00350984	0.00165213	0.240156	90	20.6541	1078	1402.67	395	0.182304	91668.8
6050000750	0.134888	0.0436471	0.00366598	0.00176444	0.240471	50	25.7819	330	398.313	186	0.354445	53087
6050001940	0.141136	0.0530013	0.00349561	0.00227555	0.185688	42	23.7303	822	754.18	284	0.315538	27553.5
6050001950	0.14737	0.0339263	0.00461681	0.00200933	0.119204	32	24.5893	258	533.085	218	0.287036	52530.4
6050003210	0.149305	0.0393102	0.0042091	0.00202668	0.17466	32	23.3855	128	663.923	145	0.20152	17722
6050003220	0.129902	0.0382709	0.00140621	0.00197561	0.256332	12	24.2245	218	470.078	184	0.334643	19353.5
6050003680	0.144582	0.0405844	0.00380221	0.00224012	0.1863	25	26.5633	91	140.042	29	0.515448	22318.1
6050003690	0.165641	0.335797	0.0123153	0.0120527	0.314452	7	25.1903	222	274.72	94	0.405404	32719.1
6050004060	0.151582	0.0516592	0.00400576	0.00124191	0.196471	28	26.5784	133	86.1006	18	0.641474	21624.8
6050004070	0.139111	0.111896	0.00643896	0.00420875	0.233847	34	26.2619	400	11.2377	8	1.24866	18935.5
6050004470	0.124498	0.0436942	0.00537696	0.00314806	0.220802	153	25.8062	309	171.886	47	1.16744	15679.2
6050075390	0.124764	0.0446784	0.0051068	0.00229656	0.213856	87	27.1945	247	112.84	34	0.453007	14241.1
6050075410	0.135862	0.0993325	0.00618986	0.00432338	0.15934	98	23.8937	1511	636.619	124	0.57938	92047.1
6050079390	0.134258	0.0606468	0.00479886	0.00267135	0.19469	141	26.4084	796	242.674	31	0.545643	15091.1
6050079310	0.132521	0.073093	0.00503463	0.00272856	0.219249	121	27.4547	366	125.651	28	0.403316	11058
6050084190	0.136584	0.079484	0.00506479	0.00295699	0.218636	124	27.157	409	104.792	19	0.466574	24419
6050084230	0.137248	0.0695444	0.00528183	0.00296178	0.194677	186	25.1382	1571	439.781	138	1.27429	47861.3
6050084040	0.135253	0.057584	0.00449556	0.00230431	0.129256	112	27.5471	798	71.5588	22	0.445466	1480.2
6050084130	0.134355	0.0477038	0.00470526	0.00236244	0.165464	121	25.4937	1169	420.894	138	0.715226	17320.6
6050084460	0.128623	0.0542663	0.00465058	0.00271453	0.169602	148	27.75	744	41	1	0.370425	48
6050084380	0.131544	0.0793633	0.0071502	0.00450483	0.197862	91	27.3008	464	71.6106	10	0.576251	13613.3
6050084750	0.14662	0.0577806	0.0049178	0.00296321	0.183193	114	27.4815	708	43.3288	4	0.409776	3180.5
6050084790	0.139164	0.074852	0.00549485	0.00307191	0.202271	322	26.0171	1177	326.759	103	0.504242	87129.7
6050081020	0.132796	0.0486479	0.0044119	0.00327657	0.24367	90	27.4385	701	55.4154	6	0.630982	1329.8
6050080920	0.144116	0.0584792	0.00363674	0.00257657	0.226408	84	26.0427	228	258.61	39	0.291518	19463.5
6050079970	0.147901	0.0583943	0.00564949	0.00328072	0.2326	81	27.4556	668	54.4444	4	0.48939	401.4
6050079860	0.14442	0.0550975	0.00475441	0.00312497	0.25042	152	26.0676	423	288.251	54	0.338765	49730.4
6050079280	0.142531	0.0591133	0.00606158	0.00363138	0.237956	157	25.8644	676	399.744	112	0.398165	27441.9
6050079250	0.143778	0.0667283	0.00438139	0.00377555	0.190498	82	27.661	572	78.9548	6	0.741523	7511.9
6050102250	0.134547	0.0769085	0.00585109	0.00531894	0.241729	162	27.79	1590	87.4386	17	0.605329	8479.9
6050102330	0.138521	0.0826369	0.00607405	0.00393534	0.218466	426	27.1547	1776	175.347	48	0.712234	99834.5
6050134450	0.137129	0.0730313	0.00700285	0.00346668	0.218863	166	27.5	1995	96	0	0.799031	11.5
6050134460	0.12909	0.0688579	0.00562549	0.00277082	0.162175	150	27.4298	2003	114.442	19	1.20463	2264.6
6050134890	0.134328	0.0675715	0.0060779	0.00396611	0.197809	167	27.3176	2026	100.706	22	1.46828	363.7
6050134790	0.127455	0.0770344	0.00699037	0.00308526	0.196122	126	26.9382	2255	107.848	17	1.57479	12532.3
6050083060	0.137335	0.0631841	0.00557988	0.0046766	0.321598	81	24.9143	905	522.539	155	0.305381	14044.6
6050083130	0.149066	0.0594135	0.00621614	0.00436731	0.28216	50	23.2288	1128	724.47	216	0.341433	13619
6050104180	0.14891	0.0794651	0.00491372	0.0029383	0.263623	172	25.0332	1261	440.284	128	0.421306	21147.7
6050104230	0.138404	0.0800947	0.00575491	0.00359644	0.23235	312	25.87	1444	335.338	73	0.458877	32711.7
6050137270	0.139195	0.0515259	0.0041179	0.00307334	0.165183	172	26.8858	1643	143.504	22	1.64721	13041
6050137380	0.129703	0.0588349	0.00573795	0.00294902	0.166172	219	26.7029	1772	179.792	25	1.61317	53814.6
6050136480	0.127513	0.0626536	0.00614628	0.0034025	0.177306	204	26.9294	2104	142.036	36	1.46427	10747.4
6050136450	0.138568	0.0788757	0.00618273	0.00296417	0.200054	277	25.2187	1690	489.785	178	0.892639	40859.4
6050150590	0.13412	0.0883935	0.00582089	0.00362715	0.222525	126	26.168	1824	246.314	111	1.27145	4054.6
6050150580	0.13353	0.0636472	0.00626412	0.00327903	0.17138	148	23.5702	1903	725.388	234	1.14684	6205.4
6050126730	0.14784	0.0789138	0.00465457	0.0035173	0.27828	178	23.9926	1578	723.488	210	0.298008	5201.7
6050126850	0.139294	0.05639	0.00503178	0.0029592	0.254119	153	26.875	1553	152.583	12	0.611355	507
6050129600	0.135662	0.0885641	0.0062675	0.00410692	0.228221	230	26.5508	1721	226.473	39	0.501399	7737
6050129810	0.136889	0.0900266	0.00643052	0.00431296	0.221284	204	26.912	1730	204.467	26	0.516519	10052.1
6050154590	0.133925	0.0869884	0.00695805	0.0030939	0.179067	161	23.4366	1634	719.887	188	1.29192	9985.6
6050154700	0.124773	0.0633466	0.00573381	0.00284011	0.169489	156	26.78	1401	149.6	25	1.74047	150.3
6050156880	0.135227	0.0547032	0.00650508	0.0030675	0.184715	138	24.9852	1132	440.579	128	1.23645	17297.4
6050156750	0.131022	0.0801878	0.00625868	0.00224202	0.193392	157	23.7878	1310	646.586	196	1.03931	9409.5
6050143540	0.141939	0.0726404	0.00684728	0.00484109	0.263318	141	26.9446	1567	195.453	27	1.1262	26636.9
6050143380	0.137954	0.054228	0.00480012	0.00275588	0.189597	191	26.68	1688	172.893	27	1.32237	9221.6
6050130600	0.140155	0.0654935	0.00508477	0.0034942	0.257971	266	22.5179	1887	961.624	277	0.303867	14630.1
6050130490	0.150647	0.0599569	0.00537319	0.00340266	0.475812	58	17.2341	1244	1994.44	584	0.179538	8799.7
6050160900	0.141609	0.0586315	0.00383011	0.00325496	0.284389	133	24.6418	1307	596.062	143	0.588959	24345.7
6050160730	0.143079	0.0776292	0.00507291	0.00391045	0.280989	185	23.8024	1578	756.187	219	0.3337	11638.3
6050004480	0.123563	0.0543667	0.00445044	0.00229049	0.137885	88	26.2499	985	61.0703	21	1.69259	38300.7
6050004870	0.141509	0.0706579	0.00459128	0.00268337	0.153828	125	26.3	997	5	0	1.73189	1.1
6050099060	0.1325	0.0724007	0.00619171	0.00330866	0.159614	144	26.2388	1352	73.0328	34	1.60477	4022.7
6050099010	0.133708	0.0768325	0.00593271	0.00305098	0.181181	185	25.256	995	311.897	78	1.1492	85209
6050113570	0.13261	0.0878279	0.00621744	0.00321567	0.17595	135	24.2712	1894	470.724	115	1.32333	6842
6050113660	0.126562	0.0644648	0.0065468	0.00251583	0.165216	97	26.0323	1880	183.5	125	1.47822	2829.4
6050121460	0.137999	0.0585429	0.00523215	0.00266758	0.183343	150	26.6788	988	119.553	34	1.71209	2829.2
6050121450	0.146052	0.0610056	0.00569989	0.00292598	0.207195	89	26.058	1168	231.918	99	1.57552	6762.2
6050134950	0.132898	0.0651914	0.00389337	0.00240186	0.12736	91	26.3556	813	256.012	35	1.77079	22678.7
6050134940	0.134611	0.0642932	0.004651	0.00276956	0.188538	176	26.7743	756	187.586	38	1.06599	23684.5
6050004880	0.135143	0.0728051	0.00508276	0.00349895	0.144404	166	26.6576	873	55.258	22	0.981477	30805.5
6050005180	0.138237	0.056352	0.00368481	0.0028912	0.164674	151	26.3839	550	221.259	29	1.69525	64285.5
6050005190	0.138475	0.0599637	0.00484722	0.00342157	0.162392	183	26.634	838	90.7093	28	1.5803	70315.5
6050005490	0.135895	0.0726265	0.0053887	0.00297923	0.202419	195	25.5293	882	198.54	40	1.39275	66409.3
6050005500	0.140358	0.0594191	0.00449205	0.00303985	0.172412	236	25.6548	1609	98.6328	32	1.10785	96410.4
6050006470	0.136892	0.0638918	0.00580878	0.00240731	0.121237	94	25.9818	1093	135.857	27	0.631672	42497.1
6050006540	0.119861	0.0902395	0.00706849	0.00457639	0.170761	76	26.7853	1073	48.9948	25	0.441886	37353.9
6050007000	0.110194	0.0457289	0.00757816	0.00532619	0.346197	66	26.9067	1203	20.6443	13	1.53863	6440.6
6050239720	0.13712	0.0637004	0.00663412	0.0052617	0.20437	175	27	1092	11.8	10	0.752173	142.6
6050239820	0.134879	0.0603035	0.00517906	0.00334777	0.222027	390	25.6729	839	144.81	36	0.439699	67377.7
6050238750	0.0958983	0.0228626	0.00686839	0.00147054	0.297383	26	26.8793	895	56.2586	19	0.644378	2387.9
6050238630	0.130676	0.0497423	0.00490198	0.00329394	0.181185	130	25.5917	677	252.434	42	1.26269	59470.7
6050241280	0.130606	0.053395	0.00505729	0.0034092	0.228977	208	26.2508	593	181.525	39	0.535836	37364.2
6050241250	0.134137	0.0627108	0.00503589	0.00482003	0.226306	184	25.5979	570	308.549	45	1.31997	39822.3
6050261280	0.13454	0.0611338	0.00598673	0.00427999	0.251221	178	26.1451	697	35.1885	16	0.411569	2613.5
6050261380	0.124442	0.0582305	0.00351709	0.00143422	0.19251	63	25.3915	725	170.943	57	0.325067	31253.4
6050263530	0.136044	0.0561994	0.00490995	0.00402813	0.170611	225	26.0833	742	14.1667	16	0.30632	176.4
6050263540	0.134443	0.0554792	0.00467192	0.00401728	0.196158	166	25.8313	557	276.165	34	0.780199	28404.3
6050262220	0.135206	0.0720248	0.00586761	0.00394505	0.191516	396	26.422	861	110.494	40	0.408389	42675.3
6050262110	0.129454	0.0634673	0.00620346	0.00373626	0.185186	336	26.6852	877	31.8697	16	0.335425	6049
6050298170	0.137921	0.0693569	0.00402398	0.0018228	0.1469	145	25.2134	686	278.567	29	1.13669	142352
6050298270	0.135412	0.0647788	0.00426864	0.00217613	0.157011	150	24.8362	590	236.324	29	0.54105	48321.9
6050250260	0.130836	0.0508865	0.00527504	0.00440994	0.248793	86	27.2848	1048	30.8789	20	0.580148	4717.5
6050250180	0.128952	0.063608	0.00516239	0.0034737	0.205931	303	26.5452	839	216.624	36	0.90081	156959
6050266340	0.140787	0.0651483	0.00658751	0.00404069	0.115144	116	27.578	995	15.1183	9	0.480847	4009.4
6050266470	0.130409	0.0590849	0.0047505	0.00291014	0.135392	256	26.6776	1111	95.2626	32	1.13386	133363
6050325720	0.133111	0.103762	0.00616395	0.00405952	0.181981	173	26.2354	1538	194.534	46	1.01747	59323.4
6050325820	0.130252	0.0709128	0.00539309	0.00340827	0.204889	203	25.7593	1167	257.62	41	0.753127	58770.3
6050262360	0.129886	0.0746908	0.00550361	0.00373201	0.160264	242	26.9311	1064	125.373	34	1.34144	68223.1
6050262490	0.125494	0.0578876	0.00539684	0.00332123	0.195169	231	27.3879	938	11.697	5	1.29597	730.3
6050272340	0.134714	0.0694323	0.00517485	0.00283369	0.181502	188	26.9053	1122	80.9273	30	0.833633	12881.4
6050272470	0.111595	0.0454965	0.00582374	0.00253931	0.212526	108	27.0147	1011	19.2824	9	0.6734	3618.4
6050384210	0.14048	0.084784	0.00619903	0.00465764	0.178496	185	24.8693	592	344.571	40	0.322655	43970
6050384320	0.136059	0.0655023	0.00598132	0.00296117	0.181086	154	25.348	637	314.125	32	0.557226	79227.1
6050285930	0.129353	0.0652336	0.00585973	0.00386838	0.250406	360	27.1331	1138	54.7276	25	0.512348	6217.2
6050285990	0.132716	0.066059	0.00593779	0.00409331	0.228298	344	26.8504	1134	43.8736	18	1.27395	55327
6050280410	0.129568	0.0615177	0.00594912	0.00451008	0.23649	311	26.9883	1252	39.8414	17	1.15623	22133.1
6050280400	0.132741	0.0646386	0.00582074	0.00381887	0.203841	503	26.9704	1312	60.1907	20	1.36134	51968.8
6050405310	0.133625	0.0713729	0.00472936	0.00311431	0.238285	139	24.4663	719	368.95	43	0.334899	191777
6050405320	0.137421	0.115277	0.00776623	0.00510601	0.252363	116	25.4381	1241	288	50	1.36183	34417.8
6050337190	0.13653	0.0691877	0.00532205	0.00387385	0.178956	230	26.2919	1595	74.39	22	1.44773	78025
6050337320	0.138114	0.0875126	0.00534243	0.00367794	0.190515	250	24.8169	984	201.256	34	0.824193	147160
6050294270	0.131809	0.0526793	0.00516202	0.00287914	0.145328	342	26.5198	1270	62.7885	19	1.6342	86295
6050294360	0.134837	0.0591602	0.00580093	0.00358389	0.212988	534	25.7787	815	150.93	22	1.01922	378744
6050247260	0.104157	0.0247348	0.00756623	0.00180377	0.236243	38	26.6552	1650	57.1508	16	1.68256	28476.9
6050247270	0.127877	0.077952	0.00691301	0.00441774	0.26588	217	27.0856	1042	81.197	20	1.56668	39823.5
6050237360	0.122993	0.0391934	0.00732288	0.00338947	0.213124	151	26.7639	1238	49.6213	14	1.64899	35819
6050237120	0.133364	0.0700142	0.00637832	0.00346462	0.201611	434	25.9688	793	273.083	58	0.786612	190790
6050457830	0.133583	0.0786615	0.00629569	0.00562044	0.266492	88	25.2065	773	298.371	34	0.512951	16091.5
6050457840	0.137116	0.0968663	0.00557022	0.004446	0.251508	204	25.2728	1429	309.435	40	0.507588	19466.2
6050506430	0.137596	0.150915	0.0103229	0.00395963	0.302713	33	25.4037	476	332.315	24	0.349056	28584.5
6050506420	0.12495	0.177851	0.00916748	0.00541098	0.331273	47	24.9599	626	348.037	34	0.417566	28125.5
6050224360	0.13213	0.0762403	0.00658137	0.00361576	0.21699	344	26.191	1309	110.457	35	1.65842	136302
6050224470	0.126662	0.0761273	0.00606494	0.00348319	0.176006	149	26.4404	858	154.171	50	1.46112	39769.3
6050532340	0.120556	0.114283	0.00744141	0.0022513	0.244933	42	24.3894	517	395.917	35	0.361296	30434.9
6050483010	0.144204	0.101688	0.00563418	0.00272277	0.180906	109	24.7339	594	390.107	34	0.176555	52499.9
6050532350	0.13602	0.0860177	0.00570147	0.00344073	0.163738	178	24.3632	549	394.841	34	0.315113	44898.6
6050483020	0.13562	0.0832867	0.00501856	0.00366497	0.16917	161	25.0155	717	357.974	37	0.360041	19512
6050287830	0.135596	0.07019	0.00573802	0.00359082	0.244988	563	25.5483	1919	257.696	54	1.13764	270156
6050287820	0.126629	0.0654792	0.00558965	0.004269	0.201588	310	26.4269	1652	82.418	22	1.64859	36309.2
6050425550	0.135567	0.0635705	0.00584237	0.00350127	0.186284	320	24.3481	995	214.197	35	0.433367	75038.6
6050425540	0.134343	0.0707014	0.00544478	0.00365433	0.236711	474	25.8904	1219	160.884	32	0.508985	93459.2
6050266740	0.136043	0.0665907	0.0053053	0.00348003	0.226916	786	25.3335	1835	238.216	48	1.42899	514726
6050266880	0.131067	0.0567789	0.00535043	0.00401514	0.185856	318	25.6629	1035	205.104	25	1.1372	189722
6050207670	0.132557	0.0853583	0.00721057	0.00405409	0.235399	328	26.0368	2051	190.917	35	1.70225	127417
6050207660	0.131903	0.0603994	0.00559009	0.00287234	0.194733	175	25.9133	2025	182.638	26	1.65566	64371.9
6050491730	0.134255	0.0652496	0.00547017	0.00396894	0.219399	312	26.1744	627	176.654	22	0.958136	47420.7
6050491720	0.144835	0.0575412	0.0048451	0.00396648	0.245575	412	22.096	956	1001.9	207	0.312641	282425
6050532210	0.139213	0.0665246	0.00570991	0.00343845	0.216658	411	24.4018	302	299.49	28	0.615411	354283
6050532200	0.141011	0.0528342	0.00507394	0.00319615	0.191408	280	22.3762	625	935.695	107	0.17052	235711
6050315920	0.143655	0.0659668	0.00483334	0.00297033	0.252962	427	18.5778	1235	1781.75	322	0.193804	353712
6050315910	0.143638	0.0653036	0.00522617	0.00408684	0.233438	406	21.1711	1424	1225.91	288	0.234057	364869
6050007010	0.127031	0.0646349	0.00659526	0.00516286	0.17549	66	26.9235	1265	18.3529	21	1.68098	374
6050007050	0.119073	0.0706934	0.00613518	0.00477477	0.162539	77	26.8587	1288	19.7562	12	1.55592	7585.9
6050007060	0.125342	0.0603492	0.00625028	0.00418015	0.148639	78	26.9088	1335	19.9412	24	1.62236	744.6
6050007090	0.127761	0.0659473	0.00552965	0.00358795	0.118838	81	26.9534	1456	19.5378	12	1.66435	5465.7
6050007100	0.124572	0.0729385	0.00559475	0.00427674	0.144721	85	27.0382	1539	12.932	13	0.546795	6618.9
6050007240	0.119803	0.0723273	0.0040722	0.0020975	0.152389	32	27.1993	1460	7.90572	4	0.270593	6395.2
6050007250	0.127075	0.0785016	0.00546293	0.00462686	0.134974	66	27.0453	1323	12.4872	11	0.452101	17624.3
6050007650	0.123403	0.0492066	0.00539935	0.00308552	0.151448	83	26.4768	1233	88.1375	28	0.422156	52965.8
6050007660	0.131365	0.054588	0.00428849	0.00234989	0.122626	83	26.9053	1240	24.6777	16	0.871007	11060.2
6050344660	0.143136	0.0589015	0.00451418	0.00294391	0.10534	95	25.5642	470	257.068	36	0.240513	41529.3
6050345180	0.147667	0.0834683	0.00488834	0.00480821	0.113538	105	25.9445	573	203.776	31	0.266018	36174
6050345000	0.142749	0.0616405	0.00437844	0.00461794	0.193235	74	25.6938	681	236.721	41	0.294719	32991.5
6050411440	0.146205	0.0921369	0.00528678	0.00488479	0.12571	87	25.7685	767	229.76	29	0.323264	13504.4
6050411450	0.148468	0.0932279	0.00541818	0.00518153	0.115454	90	26.0277	912	231.698	35	0.226614	14809.8
6050408150	0.141318	0.0619744	0.00616214	0.0050661	0.212341	80	26.2836	801	248.449	37	0.286994	21765.2
6050408040	0.143881	0.0468856	0.00403481	0.00264023	0.180221	88	26.0494	509	309.497	35	0.272862	16564
6050443080	0.145987	0.07287	0.00464893	0.00481309	0.106731	94	26.6076	1033	200.946	21	0.597338	6609.5
6050442950	0.142774	0.0831872	0.00614107	0.00342946	0.124208	74	26.3681	1039	248.912	35	0.357098	6037.8
6050449500	0.140435	0.0613573	0.00599934	0.00371543	0.0859142	76	26.3082	813	208.8	21	0.379007	2358.1
6050449170	0.151844	0.0561891	0.00437533	0.00369823	0.111219	77	25.8699	761	250.017	29	0.338058	6214.9
6050458930	0.141207	0.0774987	0.00562662	0.00356291	0.133565	121	26.3226	578	237.019	32	0.337447	12152
6050459050	0.137756	0.0570184	0.00608334	0.00388551	0.127592	74	26.7958	922	231.383	26	0.430072	6696.7
6050451380	0.144318	0.064564	0.00495209	0.00466848	0.230498	89	25.9978	560	341.234	41	0.286386	66112.9
6050451390	0.148722	0.0545493	0.00393275	0.00410113	0.178455	87	25.6279	657	401.681	53	0.261391	45771.7
6050476790	0.134365	0.0900367	0.00486516	0.00322136	0.167472	67	26.9769	649	220.7	18	0.387936	32437.7
6050527670	0.138413	0.0912423	0.00543737	0.00387437	0.163299	111	24.4988	537	405.74	35	0.219174	61613.7
6050527680	0.130644	0.0468421	0.00346955	0.00133206	0.136257	82	27.1551	518	204.275	4	0.635014	2936.4
6050550960	0.141209	0.0613913	0.005536	0.0031935	0.0814897	103	26.6482	450	245.404	17	0.405604	2889.8
6050551090	0.142867	0.0751765	0.00473364	0.00325343	0.137659	106	26.2798	421	235.604	4	0.641631	11804.2
6050546240	0.144602	0.0655138	0.00460425	0.00515491	0.183182	101	24.264	533	669.591	95	0.14476	30127.8
6050546360	0.144504	0.0830897	0.00591434	0.0059029	0.123557	79	24.9176	435	579.187	75	0.206608	60333.9
6050565980	0.147332	0.0696783	0.00454957	0.00355505	0.105482	94	26.0156	468	337.365	34	0.228076	23196.2
6050565970	0.143756	0.0780146	0.0048291	0.00339689	0.149868	119	25.4824	394	378.986	34	0.208258	43754
6050594780	0.156216	0.0734865	0.00519445	0.00444295	0.126768	44	23.9857	527	699.168	63	0.115002	18969
6050594790	0.152686	0.0717308	0.00572957	0.00370741	0.116404	67	23.4036	475	782.375	82	0.148963	15699.3
6050622980	0.131869	0.0780741	0.0043583	0.0016051	0.136457	83	25.4706	503	360.784	45	0.216829	1072
6050622990	0.144259	0.0569862	0.00315477	0.00128477	0.188553	40	24.3018	520	574.693	68	0.131183	12177.4
6050624770	0.135519	0.0893592	0.00510025	0.00402334	0.227859	74	23.0859	581	519.219	65	0.156592	13484.6
6050624870	0.15676	0.0473015	0.00330944	0.00210704	0.161974	31	23.3995	553	608.64	66	0.145896	23383.4
6050007960	0.127199	0.0681568	0.00470327	0.00319538	0.14862	108	26.6651	905	88.1272	29	0.324741	82901.6
6050008320	0.105411	0.0567121	0.0032419	0.00120829	0.1204	17	26.2878	1450	37.7364	22	0.243028	18906.2
6050008620	0.140737	0.0456261	0.00260577	0.00149138	0.101376	19	26.3673	572	138.145	32	0.301315	34830.8
6050008630	0.140148	0.0450288	0.00242898	0.00116979	0.0987366	20	26.9221	1098	33.5308	17	0.258392	36049.4
6050009220	0.130834	0.0260087	0.00304446	0.00132644	0.0541223	22	26.3239	398	176.89	40	0.177553	40533.4
6050009230	0.128802	0.0348975	0.00352887	0.000996626	0.0620373	27	27.4	841	7	27	0.144698	11.4
6050009250	0.137317	0.0369068	0.00312509	0.00135487	0.159369	21	26.385	398	180.357	33	0.263586	55843.1
6050009260	0.144387	0.0372106	0.00316609	0.00115799	0.0970625	24	27.1917	944	14.5278	11	0.267454	3088.6
6050009430	0.120719	0.0554964	0.0028328	0.00125729	0.134385	12	26.6074	298	207.919	34	0.430315	52991.6
6050009440	0.153308	0.0238464	0.00252855	0.000786024	0.148717	17	27.0502	775	60.6235	21	0.528927	30706.1
6050009760	0.145747	0.0236156	0.00234944	0.000831726	0.122276	23	26.6361	349	145.593	35	0.450741	42461.4
6050334790	0.130572	0.0426962	0.00344755	0.000878063	0.115537	24	26.677	226	204.622	42	0.492594	10352.8
6050372330	0.218734	0.0292584	0.00335391	0.000736631	0.0237754	7	26.6162	135	321.997	41	0.663448	14762.2
6050372340	0.148106	0.0613991	0.00627805	0.00114376	0.132748	3	26.1634	47	371.731	50	0.452703	75429
6050401900	0.142848	0.0436668	0.00270655	0.000941891	0.139539	25	25.4974	271	447.859	78	0.311264	51975.8
6050401890	0.120467	0.06675	0.00193852	0.000587606	0.0158785	3	25.6848	323	379.501	43	0.262028	25645.9
6050009770	0.134925	0.047983	0.0038668	0.00177338	0.120871	15	26.9835	377	121.734	40	0.280298	12633
6050010100	0.134431	0.0358941	0.00296415	0.00155181	0.067438	14	26.0424	175	242.164	51	0.214835	14578.5
6050010110	0.101448	0.0200949	0.00182307	0.00129351	0.181664	10	26.086	189	140.673	37	0.170264	32471
6050010510	0.135728	0.0429697	0.00201446	0.00174696	0.0631132	9	25.7259	74	352.484	45	0.322235	73490.9
6050010520	0.135098	0.0360697	0.00292129	0.00158332	0.168839	14	26.8613	97	154.259	39	0.547458	18573.5
6050010670	0.152618	0.051575	0.0041805	0.00153738	0.0694467	13	25.4409	102	323.322	53	0.305967	41203.5
6050010680	0.12736	0.0406808	0.00276798	0.00167288	0.173461	21	24.8322	210	188.817	47	0.273726	30866
6050011240	0.131521	0.0619399	0.00357166	0.00205608	0.223522	14	23.1854	109	463.927	49	0.266185	19753.8
6050011250	0.128154	0.0442652	0.00318602	0.00185825	0.186393	18	23.2473	493	325.186	60	0.0777406	43552.8
6050011780	0.150729	0.0631339	0.00273417	0.00122404	0.154569	45	23.8461	175	363.316	56	0.365261	46326.6
6050450420	0.152114	0.0991879	0.00319729	0.00141419	0.160671	18	23.2215	159	524.776	42	0.387947	16914.1
6050450410	0.145499	0.0754356	0.00320924	0.00183166	0.141291	33	24.0411	131	422.17	29	0.487779	17368.5
6050441200	0.174011	0.0742418	0.00234519	0.001029	0.0980911	14	23.8988	138	557.654	53	0.364304	13822.6
6050441330	0.136738	0.0477237	0.00316236	0.0011371	0.0795101	37	24.2123	104	449.496	29	0.496185	25776.6
6050466270	0.132183	0.0648999	0.00342196	0.00130709	0.133341	34	22.4643	22	697.289	73	0.621533	14495.8
6050466150	0.132527	0.0649397	0.00320163	0.00109859	0.0989367	31	25.4983	27	482.864	33	0.435996	21585.6
6050481680	0.131252	0.0682373	0.00325965	0.00109459	0.0885522	27	22.9202	44	733.364	82	0.425784	17659.9
6050481670	0.146061	0.0469692	0.00309551	0.00167905	0.0873906	43	24.8969	47	547.252	52	0.450228	37975.3
6050510750	0.154869	0.0485785	0.00284638	0.00202387	0.146543	46	24.0195	275	658.062	42	0.367146	77450.9
6050562020	0.143975	0.0464467	0.00283213	0.00173634	0.123588	60	23.6761	245	620.079	42	0.301764	37079.6
6050562010	0.147664	0.0567017	0.00383236	0.00208956	0.130549	38	23.5864	411	737.572	46	0.373306	34406.2
6050595200	0.146281	0.0458154	0.00285871	0.00163472	0.133683	66	23.1253	308	665.539	57	0.250933	52028
6050595210	0.146404	0.0465209	0.00299594	0.0013553	0.0856603	32	23.2016	199	635.151	59	0.173159	30808.9
6050639920	0.141334	0.0505652	0.00325301	0.00154854	0.108452	58	22.1797	317	720.531	55	0.245882	7221.4
6050639910	0.136663	0.0510867	0.00370215	0.00211942	0.135617	53	22.9437	407	690.407	53	0.211341	45168.1
6050649360	0.146516	0.0564944	0.00332587	0.00199216	0.142562	46	21.8593	337	778.525	111	0.211739	8690.8
6050649500	0.154039	0.0568659	0.00254742	0.00195906	0.144484	40	22.952	370	618.92	42	0.220206	508.2
6050652910	0.152576	0.0500817	0.00334279	0.00185888	0.140892	59	21.1454	400	830.965	102	0.149143	27927.6
6050653020	0.153591	0.0567697	0.00354959	0.00199889	0.131842	44	22.5947	372	701.707	81	0.161812	5412.5
6050670380	0.14239	0.0547187	0.00207326	0.00191578	0.129107	32	22.0299	452	847.338	77	0.115642	5856.1
6050670510	0.145976	0.0537301	0.00281896	0.00116879	0.122612	48	22.2588	418	756.179	63	0.11115	8325.8
6050684130	0.143727	0.0522104	0.00326386	0.00193103	0.153218	50	21.0573	421	835.219	54	0.153423	13683
6050684180	0.149765	0.0533223	0.00310568	0.00176245	0.136377	56	21.2687	419	786.427	52	0.126527	29394.9
6050011790	0.125667	0.0464477	0.00322152	0.00140838	0.185865	10	24.5227	404	137.403	36	0.233618	5872.5
6050011890	0.140273	0.0431428	0.00360956	0.00110102	0.0658559	8	23.3876	86	388.499	59	0.464142	16213.7
6050011900	0.120276	0.0426691	0.00276831	0.00129819	0.18508	12	24.0307	308	189.111	36	0.281618	9604.3
6050012020	0.119476	0.0403448	0.0025644	0.00131187	0.153754	13	23.5224	49	385.856	50	0.356791	36065.2
6050012030	0.110073	0.0361828	0.00149716	0.00363637	0.227354	8	23.7491	411	156.156	34	0.175128	16991.4
6050012280	0.114185	0.0451489	0.00298542	0.00147391	0.352661	11	22.2494	69	526.441	68	0.311497	54758.3
6050012290	0.150169	0.0774924	0.00735245	0.00124931	0.0844743	3	23.6789	460	138.88	36	0.108154	3669.1
6050012370	0.123694	0.065167	0.00468194	0.00397736	0.207672	14	21.0793	198	557.166	81	0.132452	7042.2
6050012380	0.117937	0.0617909	0.00495253	0.00201977	0.304128	9	23.2388	589	211.975	59	0.133816	7427
6050012580	0.118068	0.0500993	0.00432316	0.00170427	0.224359	13	22.1558	106	591.985	83	0.156295	55394
6050012590	0.1175	0.0499593	0.00462927	0.00232838	0.203295	17	22.0984	154	567.93	61	0.15626	41325.6
6050012790	0.137251	0.0529964	0.00386145	0.00203902	0.0571976	14	21.8714	198	686.309	104	0.130689	70980.9
6050012800	0.117265	0.0433788	0.00285277	0.00223428	0.248401	20	23.6388	299	255.491	47	0.103836	66863.6
6050013420	0.115924	0.0355501	0.00223309	0.0020582	0.147945	19	21.6833	406	562.528	94	0.0828182	82935.9
6050013430	0.146197	0.10388	0.00424129	0.00300048	0.201172	54	21.9037	392	429.761	123	0.114595	21133.6
6050013750	0.149069	0.0544503	0.00243387	0.00168984	0.157689	79	20.1606	482	605.196	107	0.102459	57233.3
6050013760	0.143803	0.0654829	0.00348871	0.00190734	0.156678	70	21.8287	558	244.355	139	0.274267	22525.3
6050014330	0.150328	0.0734772	0.00368572	0.00289741	0.148478	100	18.9198	835	363.426	149	0.286294	94497.1
6050015560	0.142343	0.0878297	0.00483799	0.00370019	0.153689	63	18.3462	851	374.005	96	0.124312	71807.3
6050015570	0.148944	0.0969978	0.00544979	0.00398921	0.177196	57	18.2958	803	182.878	57	0.258873	24361.6
6050015940	0.143288	0.10608	0.00607635	0.00459654	0.163124	52	17.246	648	95.6202	31	0.580944	56212.3
6050015950	0.140446	0.116235	0.00644449	0.00488704	0.18088	46	16.885	587	68.6268	27	0.501705	39407.1
6050016720	0.145625	0.108428	0.0055833	0.00514216	0.169912	42	17.6035	497	130.822	21	0.625232	71073.9
6050016760	0.157408	0.0883997	0.00543309	0.00327243	0.184553	173	18.4757	551	93.5774	23	0.630589	46433.4
6050852400	0.158837	0.0742194	0.00520789	0.00241326	0.147777	85	19.7	570	41	0	0.902155	5
6050852410	0.158001	0.104083	0.00662895	0.00376017	0.171927	66	19.0922	665	151.07	31	0.52224	14641.1
6050852210	0.147725	0.0946187	0.00528838	0.00414198	0.135648	109	20.1047	646	70.7486	13	0.439159	6649.4
6050852180	0.157239	0.0855984	0.00566909	0.0031638	0.145937	86	20.1734	448	72.1186	7	0.890418	12473.7
6050842120	0.159363	0.0832068	0.00524947	0.00329015	0.190622	198	19.2821	893	414.845	74	0.0683848	110464
6050842130	0.153008	0.0901685	0.00556538	0.00370961	0.17602	132	18.8583	731	175.176	34	0.218032	47203.5
6050818720	0.181203	0.081339	0.00468019	0.00243326	0.183823	39	15.705	730	960.288	88	0.368191	14884
6050818840	0.172761	0.111801	0.00610393	0.00376429	0.192884	53	15.529	818	1035.29	129	0.19679	13379.1
6050016770	0.135532	0.0485461	0.00342194	0.0016126	0.114385	44	17.5844	375	25.8879	8	0.469519	12638.9
6050016970	0.141017	0.0806047	0.00512722	0.0032408	0.199823	170	16.6975	362	3.17284	3	1.62282	1407.9
6050893010	0.140392	0.0888724	0.00662293	0.00393249	0.220426	134	16.5313	311	53.2193	11	0.242643	21657.1
6050892920	0.139768	0.074514	0.00546675	0.00314142	0.218523	206	17.254	291	3.24	3	1.43082	1800.1
6050887830	0.136512	0.0589089	0.00488755	0.00327888	0.194889	133	17.5348	253	3.95652	3	1.21018	431.7
6050887840	0.138792	0.0754493	0.00473356	0.00286057	0.231236	100	18.2542	338	55.9908	9	0.443866	21794.3
6050887140	0.144842	0.0731091	0.00590092	0.00286989	0.217206	211	16.813	173	54.8399	9	0.294044	13024.5
6050887050	0.144349	0.0870461	0.00492952	0.00378696	0.217744	129	17.949	236	44.0778	13	0.278879	9334.7
6050879900	0.14606	0.0723973	0.00554435	0.00300151	0.211138	226	18.0869	165	38.3517	14	0.281741	2650.4
6050879890	0.137449	0.0515452	0.00399818	0.00166319	0.172694	91	16.9128	40	216.739	26	0.191453	76390.7
6050870380	0.144852	0.075702	0.00591303	0.00304342	0.195855	208	19.2423	249	56.9455	10	0.593008	25197.8
6050870370	0.143438	0.0767478	0.00549183	0.00286487	0.220183	204	18.5308	162	13.6923	4	1.3233	217.1
6050869680	0.136469	0.0941634	0.00667093	0.00345582	0.233817	99	19.4695	190	32.7735	5	0.642576	15259.7
6050869670	0.145651	0.0843927	0.00560721	0.00387956	0.229768	97	19.0233	119	66.2658	7	0.369086	26612.6
6050849780	0.143246	0.0759544	0.00538984	0.00288536	0.220494	205	20.3635	138	51.2985	4	0.98444	11412.4
6050849790	0.139339	0.0654369	0.00592459	0.00270091	0.144696	118	20.847	378	63.6436	5	1.1146	26872.7
6050846530	0.145906	0.100619	0.00558556	0.00379018	0.159737	116	21.2858	15	116.051	6	0.547349	70446.3
6050846520	0.141974	0.102511	0.00681118	0.00391054	0.264925	95	20.0274	32	82.3508	3	0.568694	15716.6
6050837900	0.135155	0.0933563	0.00559598	0.0041243	0.210799	113	21.3421	67	90.9714	4	0.753865	17440.7
6050837910	0.138757	0.0804409	0.00545761	0.00312324	0.211212	176	21.3517	179	76.7359	4	0.990725	36858.2
6050816640	0.146572	0.0679575	0.00535581	0.00269579	0.206037	119	21.8	239	63	0	1.19208	40.6
6050816630	0.142186	0.0753872	0.00629827	0.00239565	0.181508	122	21.8818	54	126.325	5	1.08199	21120.8
6050816240	0.14609	0.102434	0.00689427	0.00411644	0.191209	99	21.9231	246	54.6923	8	1.08234	208.2
6050816160	0.14045	0.0745676	0.00649142	0.0033994	0.142426	131	22.1222	38	173.012	5	1.09832	21657
6050814820	0.136936	0.0859582	0.00560885	0.00347281	0.143063	135	21.7877	224	64.5522	5	1.04194	5156.7
6050814830	0.154495	0.0704126	0.00548757	0.00300021	0.187792	268	20.8522	687	216.294	47	0.180087	50030.4
6050830430	0.140948	0.0900488	0.00679484	0.0047201	0.132528	91	21.4887	6	180.959	5	0.995652	21223.6
6050830420	0.167279	0.0672018	0.00378783	0.00204647	0.180186	21	20.9869	19	138.169	4	0.758013	3072.6
6050808660	0.151527	0.0975152	0.00433099	0.00364726	0.204298	111	19.4061	130	994.814	156	0.207526	107168
6050808670	0.142962	0.0836597	0.00555312	0.00325293	0.152712	181	22.3651	160	163.367	13	0.567079	121713
6050819650	0.154605	0.071649	0.004083	0.00244266	0.189873	61	14.5457	102	1974.38	280	0.173027	56623.1
6050819640	0.15635	0.156149	0.0042504	0.00230931	0.151354	13	20.4675	16	340.216	45	0.45477	16672.5
6050790150	0.138221	0.0845999	0.0045135	0.00347858	0.185061	158	15.7264	69	2319.67	233	0.0866518	114707
6050790160	0.147919	0.0709039	0.00502826	0.00307289	0.160064	219	23.8282	124	157.797	17	0.507095	264041
6050793610	0.149087	0.0891726	0.00508097	0.00372769	0.170931	161	21.0127	744	315.297	41	0.0839961	28898.8
6050793620	0.143637	0.0866393	0.00554356	0.00411081	0.141658	158	17.2401	839	795.593	80	0.102779	67535.5
6050774200	0.150945	0.0847523	0.00473693	0.00317443	0.202262	120	19.8084	715	516.166	73	0.0536795	26049
6050774150	0.152	0.0877171	0.00456585	0.00303751	0.173013	103	22.0621	332	371.095	44	0.229925	23471.2
6050762760	0.140074	0.0761968	0.00437598	0.00280615	0.186424	75	22.516	263	322.613	30	0.311509	2084.6
6050762870	0.165162	0.1044	0.00381953	0.00310694	0.237799	77	19.7271	610	565.497	85	0.0681223	36699
6050759380	0.140206	0.0850852	0.00601694	0.00428388	0.182074	115	22.6455	234	300.788	25	0.422926	2650
6050759370	0.150931	0.0976314	0.00456562	0.00416381	0.19921	139	23.1005	260	393.707	37	0.186147	37869.9
6050752460	0.146014	0.105677	0.00548243	0.00508193	0.18472	77	22.7156	242	339.82	36	0.363445	10822.3
6050752470	0.150481	0.0943176	0.00504493	0.00422783	0.175864	120	21.4466	283	428.866	52	0.124265	24160
6050710030	0.145992	0.0734378	0.00531182	0.00323078	0.180487	222	24.8947	168	242.934	34	0.431469	211620
6050710170	0.149592	0.076562	0.00637714	0.00341368	0.179637	136	24.4052	26	296.893	14	0.991919	78297.2
6050738860	0.148303	0.102753	0.00482701	0.00431694	0.172304	99	23.4971	286	444.419	46	0.373189	33608.6
6050738870	0.151924	0.0879273	0.00507758	0.00409408	0.19292	61	22.2459	221	395.109	37	0.206038	15781.2
6050728580	0.14723	0.0851925	0.00522153	0.00427534	0.188385	90	22.0945	220	403.903	34	0.159805	14642.8
6050728570	0.1511	0.0992173	0.00556984	0.00484823	0.165189	76	23.8622	284	453.232	48	0.261527	22470.9
6050755160	0.169943	0.0747383	0.00196542	0.00204675	0.146725	11	21.7079	258	400.91	33	0.0748978	1731.3
6050755240	0.152082	0.0826528	0.00494106	0.00313138	0.194	113	18.453	556	793.438	69	0.0888697	24892.7
6050721300	0.157663	0.114534	0.00612944	0.0049325	0.165891	93	23.8103	433	509.842	55	0.198124	25219.2
6050721310	0.162333	0.153411	0.00509414	0.00455881	0.2628	27	23.8857	201	343.571	30	0.264663	644.7
6050718170	0.151401	0.115319	0.00530563	0.00429097	0.184176	88	23.2054	302	413.235	35	0.133926	12306.3
6050718180	0.161171	0.0957076	0.00399748	0.00331193	0.199674	140	20.4406	458	592.222	47	0.134928	72166.9
6050757580	0.150367	0.0822868	0.00388842	0.00218741	0.191531	90	19.8125	302	620.618	62	0.0746689	9645.5
6050757590	0.163973	0.0936108	0.00383379	0.00261317	0.212612	75	21.1436	255	484.17	39	0.0914713	3664.6
6050709810	0.157129	0.0888539	0.00478402	0.0030788	0.173971	96	23.5543	433	614.091	52	0.134075	60319.7
6050709820	0.156766	0.103437	0.0047651	0.0028681	0.180377	53	23.2534	314	433.769	31	0.124474	8325.4
6050757070	0.159838	0.110784	0.00430659	0.00302791	0.220574	49	20.3964	285	624.058	45	0.204593	9033.7
6050757160	0.169997	0.109189	0.00448725	0.00263435	0.228233	52	20.8533	262	518.133	61	0.072521	886.4
6050760520	0.171421	0.0655384	0.00266088	0.00167129	0.214438	62	19.1914	321	701.019	45	0.198725	19215.4
6050760600	0.159977	0.0900554	0.00237733	0.0028562	0.160074	41	19.1348	300	729.503	67	0.111738	8511.4
6050705380	0.164059	0.101088	0.00417529	0.00305536	0.183585	66	23.6165	401	522.562	39	0.114036	12213.9
6050705490	0.162982	0.0825281	0.00415078	0.00288784	0.188627	85	22.8399	384	513.209	30	0.080425	9913.9
6050667100	0.146574	0.0763008	0.00551242	0.00335789	0.169859	208	24.7695	319	315.08	46	0.230304	109240
6050667090	0.146503	0.0669918	0.00543238	0.00290603	0.168253	183	25.3463	261	229.59	34	0.39436	125982
6050681620	0.152838	0.0760429	0.00329493	0.00231665	0.153662	56	24.875	310	429.625	12	0.190738	152.9
6050681720	0.155253	0.0543157	0.00343293	0.00208546	0.134436	51	23.081	372	660.828	41	0.124444	14430.4
6050680410	0.162822	0.129131	0.00446355	0.00389851	0.246391	70	23.467	363	694.908	63	0.100632	19715.5
6050680380	0.169046	0.115672	0.00496383	0.00352918	0.209919	52	23.8473	331	649.379	44	0.103563	34881.1
6050709700	0.170768	0.119764	0.0040621	0.00351607	0.239031	55	22.5922	481	694.578	56	0.10975	2565.8
6050709930	0.162117	0.0801481	0.00356499	0.00249971	0.181546	112	20.5733	502	736.957	67	0.0882906	35672.9
6050708750	0.153347	0.066745	0.00329607	0.00190285	0.147244	63	20.8141	527	821.424	102	0.0850198	16487.1
6050708820	0.186261	0.0940152	0.0026034	0.00246513	0.160288	36	21.1114	539	762.455	82	0.0863969	6670.3
6050674150	0.145201	0.0754315	0.00387034	0.00277853	0.163622	101	22.4814	395	873.9	65	0.108302	34071
6050674210	0.165521	0.062341	0.00517698	0.0010476	0.0880426	17	23.2333	326	665.606	64	0.0811986	680.9
6050675150	0.158407	0.101387	0.00368872	0.00318086	0.185697	65	20.6667	419	959.128	78	0.0973991	22096.3
6050675090	0.159819	0.0726269	0.0034993	0.0021871	0.145767	75	22.2562	380	857.542	60	0.107928	37235.9
6050719760	0.158402	0.07656	0.00279278	0.0024845	0.132517	52	19.3079	525	997.417	61	0.125321	26432
6050719850	0.155861	0.0825153	0.00268067	0.00301445	0.216144	41	18.9523	514	1000.22	86	0.0909351	25200.1
6050016980	0.139871	0.0770129	0.00585263	0.00295337	0.219	203	16.2431	372	20.3157	8	0.484132	19412.8
6050017380	0.139026	0.0550531	0.00385156	0.0013374	0.192807	36	15.0883	208	93.2457	8	0.358039	86109
6050017540	0.122572	0.0595782	0.00979158	0.00213384	0.0924736	6	14.0779	322	43.5005	12	0.625363	17652.6
6050017980	0.142452	0.0913597	0.0157774	0.00291011	0.106542	3	14.0262	267	91.1946	16	0.492198	11733.6
6050018290	0.142452	0.0913597	0.0157774	0.00291011	0.106542	3	14.8485	57	117.921	36	0.648168	43879.3
6050018850	0.117012	0.0726065	0.00914362	0.0032914	0.0773475	7	14.9774	7	106.67	16	1.28762	27381.9
6050933820	0.111803	0.0765981	0.00748581	0.00294728	0.0809263	10	11.518	131	1123.88	197	0.247371	41850.9
6050933800	0.124392	0.0937382	0.0124292	0.00341182	0.0819852	5	15.0573	10	363.537	28	0.955421	58969.4
6050913910	0.105751	0.0612524	0.00747038	0.00333346	0.216163	9	14.9267	31	851.237	94	0.256512	78538.3
6050913900	0.0975385	0.0578494	0.00417865	0.00368581	0.0532568	4	11.6517	92	1355.67	172	0.211707	31857.6
6050877660	0.106753	0.0666938	0.00826672	0.00339123	0.233793	8	8.12528	62	2350.79	389	0.0729397	55089.2
6050862860	0.14749	0.0438462	0.00229748	0.00200322	0.277554	8	6.65566	12	3026.81	331	0.138714	37026
6050862810	0.0977608	0.0194765	0.000981596	0.00303861	0.0626291	1	12.1724	6	2195.02	317	0.148292	27497.9
6050019090	0.088601	0.0475603	0.0108199	0.00241983	0.112131	14	14.672	8	181.76	25	1.33591	26576.9
6050934620	0.0898983	0.0617271	0.00502073	0.00278755	0.0601145	5	12.5492	9	582.579	84	1.2297	11998.4
6050934630	0.0807624	0.0570492	0.0103041	0.00262324	0.11717	6	10.2845	354	1235.58	230	0.298737	38327.7
6050937230	0.0921804	0.058279	0.0103467	0.00283255	0.101279	10	11.0687	187	868.75	107	0.78786	4280.6
6050937260	0.0862171	0.063083	0.0111265	0.0030741	0.0977409	9	10.3707	140	850.896	119	1.15164	14111.8
6050942390	0.0881354	0.0392154	0.00700437	0.00202556	0.0931019	11	9.55116	314	825.395	148	1.06341	688.8
6050942410	0.0926089	0.0667609	0.00792714	0.00323315	0.0596526	8	8.12589	297	1070.63	179	0.94868	4531
6050942470	0.0706355	0.0441015	0.00801928	0.00279931	0.0990237	7	7.01334	922	1143.99	269	0.483521	10010
6050942450	0.0661097	0.0485669	0.00920264	0.00270321	0.105511	6	7.84309	713	1235.64	255	0.560933	16192
6050020000	0.0730696	0.0454269	0.00335143	0.00285192	0.05032	6	12.6457	19	186.132	40	1.46097	6082.2
6050954860	0.0676439	0.0437347	0.00812134	0.00270221	0.0996521	7	9.14713	244	749.037	144	0.746538	41050.1
6050954870	0.0635738	0.0424753	0.0116963	0.00258965	0.137502	8	11.1608	32	378.783	76	1.29929	10779.1
6050960240	0.0676429	0.0437459	0.00811854	0.00270188	0.100624	7	9.74472	13	547.894	47	1.33628	8444.2
6050960220	0.0765108	0.0578752	0.00443661	0.00311892	0.0498449	4	10.2927	14	422.658	62	1.19551	9421.4
6050960610	0.0635738	0.0424753	0.0116963	0.00258965	0.137502	8	7.20858	288	738.408	77	1.27235	8731.2
6050960580	0.0635738	0.0424753	0.0116963	0.00258965	0.137502	8	8.62132	160	627.658	59	1.32063	5701.3
6050958450	0.0635738	0.0424753	0.0116963	0.00258965	0.137502	8	6.74478	821	874.176	115	0.878539	8478.5
6050958420	0.0635738	0.0424753	0.0116963	0.00258965	0.137502	8	7.37147	666	887.405	92	0.999483	5020
6050020960	0.0556646	0.0509177	0.0151625	0.00249744	0.161014	6	10.0635	42	38.0541	50	1.65792	1078.2
6050021020	0.0556646	0.0509177	0.0151625	0.00249744	0.161014	6	9.6078	23	162.972	38	1.48926	1996.3
6050021030	0.0556646	0.0509177	0.0151625	0.00249744	0.161014	6	9.05527	9	201.81	53	1.4184	3265.4
6050021060	0.0556646	0.0509177	0.0151625	0.00249744	0.161014	6	9.28212	8	75.0662	83	1.24711	2145.7
6050021070	0.0556646	0.0509177	0.0151625	0.00249744	0.161014	6	8.80522	8	68.613	33	1.58931	3151.6
6050021160	0.0556646	0.0509177	0.0151625	0.00249744	0.161014	6	8.9338	38	156.113	54	1.29806	1956.1
6050021170	0.0556646	0.0509177	0.0151625	0.00249744	0.161014	6	8.95	6	10.5	24	1.626	32
6050021180	0.0556646	0.0509177	0.0151625	0.00249744	0.161014	6	6.92632	77	574.994	107	0.757205	31903.4
6050021190	0.0556646	0.0509177	0.0151625	0.00249744	0.161014	6	8.7	43	47	100	1.47588	44.1
6050021210	0.0659537	0.0595663	0.00437826	0.00284474	0.0419978	4	5.73025	187	623.32	173	0.365367	28902.3
6050024060	0.0661923	0.0427865	0.0116095	0.00267489	0.136101	8	5.11106	494	887.206	363	0.32589	29292.3
6050025410	0.0454508	0.0251981	0.0130706	0.00187532	0.159276	6	6.32286	2193	904.072	501	0.353506	13162.2
6050025420	0.0858679	0.0570877	0.00873246	0.00389859	0.146444	17	8.10134	1399	639.584	441	0.416551	49783.1
6050026140	0.084488	0.0499997	0.00730896	0.00444984	0.169573	21	10.22	1225	436.085	235	0.995316	60207.6
6050026750	0.0870007	0.0505562	0.00582841	0.00458963	0.157065	20	10.0692	1157	801.296	242	0.447526	24251.9
6050026760	0.0831335	0.0542669	0.00623006	0.00489644	0.161673	18	11.6543	874	496.188	192	0.549399	15445.1
6050026990	0.0890946	0.0578607	0.00463599	0.00521823	0.156293	16	10.8478	739	883.48	274	0.219741	21104.8
6050027000	0.0971052	0.0658265	0.00521176	0.00561	0.17345	13	11.8868	500	718.355	283	0.254646	11562.6
6050027220	0.0889941	0.060833	0.00472614	0.00457192	0.123891	11	11.194	379	1155.71	366	0.164438	13785.3
6050027230	0.0945206	0.0751303	0.00576329	0.00623746	0.193211	11	16.5694	165	181	57	1.06341	1067.7
6050027290	0.0934152	0.0660425	0.00507472	0.00580175	0.174398	13	9.6875	305	1670.31	446	0.106117	15100
6050027300	0.0978217	0.079767	0.0061277	0.00667072	0.203048	10	11.1958	130	1319.66	417	0.176639	26557.6
6050027770	0.0930497	0.0700774	0.00542015	0.00594014	0.183372	12	9.30801	65	1675.01	459	0.139346	11697.9
6050027780	0.089728	0.0572322	0.00440976	0.00453601	0.119125	12	9.55234	26	1659.35	466	0.114709	20821.6
6050028110	0.107846	0.0739034	0.00578294	0.00644962	0.194053	11	5.73748	16	2736.59	649	0.0727666	9789.5
6050028120	0.0930497	0.0700774	0.00542015	0.00594014	0.183372	12	13.2521	10	955.147	240	0.144693	10693.6
6050029280	0.137516	0.0756302	0.00325381	0.00132254	0.0772098	9	11.6999	36	2506.84	456	0.12942	36532.9
6050029580	0.156396	0.132152	0.00372247	0.00258618	0.178503	10	9.21481	80	3290.53	321	0.151585	13581.6
6050029590	0.120233	0.0703452	0.00308966	0.00133538	0.140375	10	19.3545	4	469.5	516	0.215332	448.9
6050029610	0.105895	0.0687612	0.0030068	0.00142482	0.15334	10	7.66835	215	3600.08	527	0.10719	17093.8
6050029620	0.125314	0.101471	0.00526726	0.00099152	0.124193	4	16.2607	16	1651.97	388	0.408376	2479
6050029720	0.163194	0.134271	0.00394871	0.00256745	0.181538	10	7.2384	205	3745.71	721	0.0935855	16063.1
6050029730	0.220068	0.24824	0.00622907	0.00426229	0.199558	5	15.043	183	1830.47	502	0.0722752	177192
6050032100	0.106864	0.0588861	0.0033264	0.000963417	0.158512	8	20.8059	280	1161.17	331	0.0733055	17761.9
6050032110	0.121106	0.0520187	0.00391107	0.000952798	0.119222	13	22.4665	192	584.132	229	0.135524	11236.5
6050032290	0.144444	0.0567558	0.00361622	0.00108184	0.0736692	14	19.8419	475	1252.96	449	0.173351	16478.7
6050032610	0.127302	0.0388061	0.00250935	0.00196299	0.074232	31	21.9991	976	708.964	240	0.127161	32684.5
6050032620	0.162743	0.0895009	0.00620676	0.00133447	0.109065	7	24.4434	479	146.191	71	0.148827	21050.5
6050033220	0.118923	0.0491855	0.00383239	0.00165937	0.0805214	23	18.5404	1287	1494.98	340	0.186459	21626
6050033230	0.122484	0.0428008	0.00282686	0.00131741	0.1355	31	21.0991	1651	1016.07	314	0.328287	22671.2
6050033560	0.148208	0.0627677	0.00337298	0.0024596	0.241003	27	19.4056	1981	1461.43	426	0.157391	22420.9
6050033570	0.118635	0.0434205	0.002505	0.00156758	0.190733	37	23.9659	3477	581.408	306	0.483173	22325
6050034060	0.14037	0.0643735	0.00359187	0.00195895	0.270903	45	23.4721	3834	685.856	341	0.306759	15397.6
6050034070	0.136046	0.0525041	0.00360138	0.00146375	0.245805	44	25.4442	2747	207.29	153	0.438196	35190.6
6050035990	0.0349888	0.0263425	0.0154884	0.00164267	0.178605	5	4.71958	825	240.029	193	0.423973	74850.8
6050040460	0.119444	0.054441	0.00451801	0.00291791	0.122959	13	16.3406	21	1315.25	171	0.246454	155118
6050040470	0.585215	0.620709	0.00958661	0.013222	0.401289	22	6.63711	145	4074.19	101	0.219186	146229
6050040480	0.157343	0.0682171	0.0043999	0.00262755	0.221032	51	18.6	64	400.268	74	0.339178	129875
6050040490	0.565665	0.600327	0.00925055	0.0128222	0.389476	12	7.02572	2	3986.38	101	0.158629	61465.2
6050040500	0.0907802	0.042992	0.00751532	0.00214726	0.0988835	10	11.0779	18	576.77	90	1.02877	25505.9
6050040510	0.142452	0.0913597	0.0157774	0.00291011	0.106542	3	15.851	29	108.255	5	0.288216	47611.4
6050040520	0.147222	0.074019	0.00514529	0.00264049	0.134491	124	7.90945	80	3841.02	135	0.14703	21476.2
6050040530	0.115295	0.0607241	0.00484773	0.00342023	0.0744786	5	12.46	25	1069.04	94	0.559318	35292.5
6050040540	0.579841	0.613898	0.0095406	0.0131405	0.398001	18	9.96641	2	3196.5	286	0.346805	27715.5
6050040550	0.0907802	0.042992	0.00751532	0.00214726	0.0988835	10	12.8764	5	509.705	62	1.29309	21950
6050040590	0.0907802	0.042992	0.00751532	0.00214726	0.0988835	10	8.30989	84	1123.59	90	0.9398	19034.3
6050040600	0.131272	0.07295	0.012108	0.0029004	0.0986866	4	16.31	11	472.644	39	0.223682	33013.1
6050040610	0.122358	0.0800196	0.00425123	0.00224492	0.209851	18	17.994	9	726.229	95	0.369804	23242.7
6050040670	0.0827309	0.0530389	0.0124702	0.0025985	0.123942	12	13.4738	43	679.962	153	0.886524	9365.7
6050040680	0.12578	0.0636778	0.00662355	0.00217717	0.076314	5	11.6148	17	682.298	74	1.2034	26545.5
6050040710	0.571919	0.607864	0.00939153	0.0130405	0.393879	14	5.13773	33	4264.05	257	0.258771	87433.4
6050040750	0.154754	0.0839481	0.00633307	0.00263457	0.21373	100	16.2507	38	114.15	6	0.241571	18125.8
6050040760	0.135297	0.0635342	0.00618397	0.0031588	0.208446	79	15.808	4	250.036	19	0.453532	24029
6050040780	0.096968	0.0440377	0.00426805	0.0021854	0.06591	9	7.8504	118	1132.79	94	0.818434	15709.5
6050040790	0.0872543	0.0396619	0.00746951	0.00227771	0.0979003	9	15.0835	2	128.68	55	1.35272	7800.9
6050040810	0.0635738	0.0424753	0.0116963	0.00258965	0.137502	8	9.50945	42	662.61	112	0.956878	34229.6
6050040890	0.0586899	0.0457608	0.013227	0.00252551	0.148198	7	9.03969	37	452.846	70	1.12786	56959.8
6050040900	0.14475	0.0577093	0.00622748	0.00167721	0.180116	15	14.722	52	188.521	24	0.390106	27544.1
6050040910	0.143049	0.0768875	0.00614493	0.00301194	0.209742	183	15.78	106	77.2259	5	0.301875	7489.5
6050040920	0.096968	0.0440377	0.00426805	0.0021854	0.06591	9	8.5675	13	1150.34	70	0.949249	4501.3
6050041010	0.152552	0.0566473	0.00425272	0.00377337	0.249627	81	23.2357	273	659.867	97	0.186417	3024.2
6050041070	0.153792	0.10571	0.0055154	0.00457977	0.187999	90	16.3456	3	366.016	19	0.544597	23585.6
6050041130	0.0907802	0.042992	0.00751532	0.00214726	0.0988835	10	13.4833	15	355.515	52	1.37117	3799.6
6050041170	0.571386	0.602657	0.00931138	0.0127854	0.392863	14	2.53521	2	4485.68	234	0.898745	4094.7
6050041200	0.136723	0.0759754	0.00596723	0.00330684	0.223126	109	15.179	4	216.006	35	0.498015	12058.3
6050041310	0.0900046	0.0456048	0.00824129	0.00204822	0.102912	9	10.2265	13	866.74	114	1.14626	3491.6
6050042900	0.0907802	0.042992	0.00751532	0.00214726	0.0988835	10	12.301	9	294.205	36	1.49813	3307

## Sheet: Figure_2b
Sub_basin_ID	BAMM_speciation_rates	Maximum_body_length_evolution	Relative_maxillary_length_evolution	Oral_gape_position_evolution	Body_elongation_evolution	Species_diversity	Temperature	Surface_runoff	Elevation	Stream_gradient	Soil_diversity	Area
6050000010	0.137392	0.058183	0.00403575	0.00171409	0.22805	68	25.58	2036	330.15	166	0.482402	72363.7
6050000740	0.117235	0.0364917	0.00570268	0.00157124	0.104729	35	27.7164	297	69.4753	23	0.457436	17944.3
6050068100	0.119381	0.0529347	0.00425769	0.00142877	0.276341	44	27.0975	827	143.032	74	0.378793	17105.5
6050068110	0.132477	0.0532608	0.00396205	0.0016625	0.186214	48	28.0207	359	14.7241	3	0.468328	610.1
6050070260	0.120127	0.0533735	0.00346223	0.00178581	0.245061	81	20.9343	1343	1378.73	421	0.15887	61901.9
6050070270	0.12439	0.0584319	0.00444894	0.00138049	0.213317	50	28.1291	368	49.6962	11	0.386611	1690.4
6050069460	0.125289	0.0554833	0.00362094	0.00149821	0.237758	59	25.3598	729	561.403	211	0.301583	25043
6050069430	0.129043	0.0545918	0.00361854	0.00151519	0.28627	49	25.1006	529	509.431	198	0.25936	22211.6
6050089660	0.120692	0.0543571	0.00387997	0.0017197	0.23653	66	15.6925	899	2242.71	549	0.174086	22559
6050089740	0.118465	0.0516462	0.00350984	0.00165213	0.240156	90	20.6541	1078	1402.67	395	0.182304	91668.8
6050000750	0.134888	0.0436471	0.00366598	0.00176444	0.240471	50	25.7819	330	398.313	186	0.354445	53087
6050001940	0.141136	0.0530013	0.00349561	0.00227555	0.185688	42	23.7303	822	754.18	284	0.315538	27553.5
6050001950	0.14737	0.0339263	0.00461681	0.00200933	0.119204	32	24.5893	258	533.085	218	0.287036	52530.4
6050003210	0.149305	0.0393102	0.0042091	0.00202668	0.17466	32	23.3855	128	663.923	145	0.20152	17722
6050003220	0.129902	0.0382709	0.00140621	0.00197561	0.256332	12	24.2245	218	470.078	184	0.334643	19353.5
6050003680	0.144582	0.0405844	0.00380221	0.00224012	0.1863	25	26.5633	91	140.042	29	0.515448	22318.1
6050003690	0.165641	0.335797	0.0123153	0.0120527	0.314452	7	25.1903	222	274.72	94	0.405404	32719.1
6050004060	0.151582	0.0516592	0.00400576	0.00124191	0.196471	28	26.5784	133	86.1006	18	0.641474	21624.8
6050004070	0.139111	0.111896	0.00643896	0.00420875	0.233847	34	26.2619	400	11.2377	8	1.24866	18935.5
6050004470	0.124498	0.0436942	0.00537696	0.00314806	0.220802	153	25.8062	309	171.886	47	1.16744	15679.2
6050075390	0.124764	0.0446784	0.0051068	0.00229656	0.213856	87	27.1945	247	112.84	34	0.453007	14241.1
6050075410	0.135862	0.0993325	0.00618986	0.00432338	0.15934	98	23.8937	1511	636.619	124	0.57938	92047.1
6050079390	0.134258	0.0606468	0.00479886	0.00267135	0.19469	141	26.4084	796	242.674	31	0.545643	15091.1
6050079310	0.132521	0.073093	0.00503463	0.00272856	0.219249	121	27.4547	366	125.651	28	0.403316	11058
6050084190	0.136584	0.079484	0.00506479	0.00295699	0.218636	124	27.157	409	104.792	19	0.466574	24419
6050084230	0.137248	0.0695444	0.00528183	0.00296178	0.194677	186	25.1382	1571	439.781	138	1.27429	47861.3
6050084040	0.135253	0.057584	0.00449556	0.00230431	0.129256	112	27.5471	798	71.5588	22	0.445466	1480.2
6050084130	0.134355	0.0477038	0.00470526	0.00236244	0.165464	121	25.4937	1169	420.894	138	0.715226	17320.6
6050084460	0.128623	0.0542663	0.00465058	0.00271453	0.169602	148	27.75	744	41	1	0.370425	48
6050084380	0.131544	0.0793633	0.0071502	0.00450483	0.197862	91	27.3008	464	71.6106	10	0.576251	13613.3
6050084750	0.14662	0.0577806	0.0049178	0.00296321	0.183193	114	27.4815	708	43.3288	4	0.409776	3180.5
6050084790	0.139164	0.074852	0.00549485	0.00307191	0.202271	322	26.0171	1177	326.759	103	0.504242	87129.7
6050081020	0.132796	0.0486479	0.0044119	0.00327657	0.24367	90	27.4385	701	55.4154	6	0.630982	1329.8
6050080920	0.144116	0.0584792	0.00363674	0.00257657	0.226408	84	26.0427	228	258.61	39	0.291518	19463.5
6050079970	0.147901	0.0583943	0.00564949	0.00328072	0.2326	81	27.4556	668	54.4444	4	0.48939	401.4
6050079860	0.14442	0.0550975	0.00475441	0.00312497	0.25042	152	26.0676	423	288.251	54	0.338765	49730.4
6050079280	0.142531	0.0591133	0.00606158	0.00363138	0.237956	157	25.8644	676	399.744	112	0.398165	27441.9
6050079250	0.143778	0.0667283	0.00438139	0.00377555	0.190498	82	27.661	572	78.9548	6	0.741523	7511.9
6050102250	0.134547	0.0769085	0.00585109	0.00531894	0.241729	162	27.79	1590	87.4386	17	0.605329	8479.9
6050102330	0.138521	0.0826369	0.00607405	0.00393534	0.218466	426	27.1547	1776	175.347	48	0.712234	99834.5
6050134450	0.137129	0.0730313	0.00700285	0.00346668	0.218863	166	27.5	1995	96	0	0.799031	11.5
6050134460	0.12909	0.0688579	0.00562549	0.00277082	0.162175	150	27.4298	2003	114.442	19	1.20463	2264.6
6050134890	0.134328	0.0675715	0.0060779	0.00396611	0.197809	167	27.3176	2026	100.706	22	1.46828	363.7
6050134790	0.127455	0.0770344	0.00699037	0.00308526	0.196122	126	26.9382	2255	107.848	17	1.57479	12532.3
6050083060	0.137335	0.0631841	0.00557988	0.0046766	0.321598	81	24.9143	905	522.539	155	0.305381	14044.6
6050083130	0.149066	0.0594135	0.00621614	0.00436731	0.28216	50	23.2288	1128	724.47	216	0.341433	13619
6050104180	0.14891	0.0794651	0.00491372	0.0029383	0.263623	172	25.0332	1261	440.284	128	0.421306	21147.7
6050104230	0.138404	0.0800947	0.00575491	0.00359644	0.23235	312	25.87	1444	335.338	73	0.458877	32711.7
6050137270	0.139195	0.0515259	0.0041179	0.00307334	0.165183	172	26.8858	1643	143.504	22	1.64721	13041
6050137380	0.129703	0.0588349	0.00573795	0.00294902	0.166172	219	26.7029	1772	179.792	25	1.61317	53814.6
6050136480	0.127513	0.0626536	0.00614628	0.0034025	0.177306	204	26.9294	2104	142.036	36	1.46427	10747.4
6050136450	0.138568	0.0788757	0.00618273	0.00296417	0.200054	277	25.2187	1690	489.785	178	0.892639	40859.4
6050150590	0.13412	0.0883935	0.00582089	0.00362715	0.222525	126	26.168	1824	246.314	111	1.27145	4054.6
6050150580	0.13353	0.0636472	0.00626412	0.00327903	0.17138	148	23.5702	1903	725.388	234	1.14684	6205.4
6050126730	0.14784	0.0789138	0.00465457	0.0035173	0.27828	178	23.9926	1578	723.488	210	0.298008	5201.7
6050126850	0.139294	0.05639	0.00503178	0.0029592	0.254119	153	26.875	1553	152.583	12	0.611355	507
6050129600	0.135662	0.0885641	0.0062675	0.00410692	0.228221	230	26.5508	1721	226.473	39	0.501399	7737
6050129810	0.136889	0.0900266	0.00643052	0.00431296	0.221284	204	26.912	1730	204.467	26	0.516519	10052.1
6050154590	0.133925	0.0869884	0.00695805	0.0030939	0.179067	161	23.4366	1634	719.887	188	1.29192	9985.6
6050154700	0.124773	0.0633466	0.00573381	0.00284011	0.169489	156	26.78	1401	149.6	25	1.74047	150.3
6050156880	0.135227	0.0547032	0.00650508	0.0030675	0.184715	138	24.9852	1132	440.579	128	1.23645	17297.4
6050156750	0.131022	0.0801878	0.00625868	0.00224202	0.193392	157	23.7878	1310	646.586	196	1.03931	9409.5
6050143540	0.141939	0.0726404	0.00684728	0.00484109	0.263318	141	26.9446	1567	195.453	27	1.1262	26636.9
6050143380	0.137954	0.054228	0.00480012	0.00275588	0.189597	191	26.68	1688	172.893	27	1.32237	9221.6
6050130600	0.140155	0.0654935	0.00508477	0.0034942	0.257971	266	22.5179	1887	961.624	277	0.303867	14630.1
6050130490	0.150647	0.0599569	0.00537319	0.00340266	0.475812	58	17.2341	1244	1994.44	584	0.179538	8799.7
6050160900	0.141609	0.0586315	0.00383011	0.00325496	0.284389	133	24.6418	1307	596.062	143	0.588959	24345.7
6050160730	0.143079	0.0776292	0.00507291	0.00391045	0.280989	185	23.8024	1578	756.187	219	0.3337	11638.3
6050004480	0.123563	0.0543667	0.00445044	0.00229049	0.137885	88	26.2499	985	61.0703	21	1.69259	38300.7
6050004870	0.141509	0.0706579	0.00459128	0.00268337	0.153828	125	26.3	997	5	0	1.73189	1.1
6050099060	0.1325	0.0724007	0.00619171	0.00330866	0.159614	144	26.2388	1352	73.0328	34	1.60477	4022.7
6050099010	0.133708	0.0768325	0.00593271	0.00305098	0.181181	185	25.256	995	311.897	78	1.1492	85209
6050113570	0.13261	0.0878279	0.00621744	0.00321567	0.17595	135	24.2712	1894	470.724	115	1.32333	6842
6050113660	0.126562	0.0644648	0.0065468	0.00251583	0.165216	97	26.0323	1880	183.5	125	1.47822	2829.4
6050121460	0.137999	0.0585429	0.00523215	0.00266758	0.183343	150	26.6788	988	119.553	34	1.71209	2829.2
6050121450	0.146052	0.0610056	0.00569989	0.00292598	0.207195	89	26.058	1168	231.918	99	1.57552	6762.2
6050134950	0.132898	0.0651914	0.00389337	0.00240186	0.12736	91	26.3556	813	256.012	35	1.77079	22678.7
6050134940	0.134611	0.0642932	0.004651	0.00276956	0.188538	176	26.7743	756	187.586	38	1.06599	23684.5
6050004880	0.135143	0.0728051	0.00508276	0.00349895	0.144404	166	26.6576	873	55.258	22	0.981477	30805.5
6050005180	0.138237	0.056352	0.00368481	0.0028912	0.164674	151	26.3839	550	221.259	29	1.69525	64285.5
6050005190	0.138475	0.0599637	0.00484722	0.00342157	0.162392	183	26.634	838	90.7093	28	1.5803	70315.5
6050005490	0.135895	0.0726265	0.0053887	0.00297923	0.202419	195	25.5293	882	198.54	40	1.39275	66409.3
6050005500	0.140358	0.0594191	0.00449205	0.00303985	0.172412	236	25.6548	1609	98.6328	32	1.10785	96410.4
6050006470	0.136892	0.0638918	0.00580878	0.00240731	0.121237	94	25.9818	1093	135.857	27	0.631672	42497.1
6050006540	0.119861	0.0902395	0.00706849	0.00457639	0.170761	76	26.7853	1073	48.9948	25	0.441886	37353.9
6050007000	0.110194	0.0457289	0.00757816	0.00532619	0.346197	66	26.9067	1203	20.6443	13	1.53863	6440.6
6050239720	0.13712	0.0637004	0.00663412	0.0052617	0.20437	175	27	1092	11.8	10	0.752173	142.6
6050239820	0.134879	0.0603035	0.00517906	0.00334777	0.222027	390	25.6729	839	144.81	36	0.439699	67377.7
6050238750	0.0958983	0.0228626	0.00686839	0.00147054	0.297383	26	26.8793	895	56.2586	19	0.644378	2387.9
6050238630	0.130676	0.0497423	0.00490198	0.00329394	0.181185	130	25.5917	677	252.434	42	1.26269	59470.7
6050241280	0.130606	0.053395	0.00505729	0.0034092	0.228977	208	26.2508	593	181.525	39	0.535836	37364.2
6050241250	0.134137	0.0627108	0.00503589	0.00482003	0.226306	184	25.5979	570	308.549	45	1.31997	39822.3
6050261280	0.13454	0.0611338	0.00598673	0.00427999	0.251221	178	26.1451	697	35.1885	16	0.411569	2613.5
6050261380	0.124442	0.0582305	0.00351709	0.00143422	0.19251	63	25.3915	725	170.943	57	0.325067	31253.4
6050263530	0.136044	0.0561994	0.00490995	0.00402813	0.170611	225	26.0833	742	14.1667	16	0.30632	176.4
6050263540	0.134443	0.0554792	0.00467192	0.00401728	0.196158	166	25.8313	557	276.165	34	0.780199	28404.3
6050262220	0.135206	0.0720248	0.00586761	0.00394505	0.191516	396	26.422	861	110.494	40	0.408389	42675.3
6050262110	0.129454	0.0634673	0.00620346	0.00373626	0.185186	336	26.6852	877	31.8697	16	0.335425	6049
6050298170	0.137921	0.0693569	0.00402398	0.0018228	0.1469	145	25.2134	686	278.567	29	1.13669	142352
6050298270	0.135412	0.0647788	0.00426864	0.00217613	0.157011	150	24.8362	590	236.324	29	0.54105	48321.9
6050250260	0.130836	0.0508865	0.00527504	0.00440994	0.248793	86	27.2848	1048	30.8789	20	0.580148	4717.5
6050250180	0.128952	0.063608	0.00516239	0.0034737	0.205931	303	26.5452	839	216.624	36	0.90081	156959
6050266340	0.140787	0.0651483	0.00658751	0.00404069	0.115144	116	27.578	995	15.1183	9	0.480847	4009.4
6050266470	0.130409	0.0590849	0.0047505	0.00291014	0.135392	256	26.6776	1111	95.2626	32	1.13386	133363
6050325720	0.133111	0.103762	0.00616395	0.00405952	0.181981	173	26.2354	1538	194.534	46	1.01747	59323.4
6050325820	0.130252	0.0709128	0.00539309	0.00340827	0.204889	203	25.7593	1167	257.62	41	0.753127	58770.3
6050262360	0.129886	0.0746908	0.00550361	0.00373201	0.160264	242	26.9311	1064	125.373	34	1.34144	68223.1
6050262490	0.125494	0.0578876	0.00539684	0.00332123	0.195169	231	27.3879	938	11.697	5	1.29597	730.3
6050272340	0.134714	0.0694323	0.00517485	0.00283369	0.181502	188	26.9053	1122	80.9273	30	0.833633	12881.4
6050272470	0.111595	0.0454965	0.00582374	0.00253931	0.212526	108	27.0147	1011	19.2824	9	0.6734	3618.4
6050384210	0.14048	0.084784	0.00619903	0.00465764	0.178496	185	24.8693	592	344.571	40	0.322655	43970
6050384320	0.136059	0.0655023	0.00598132	0.00296117	0.181086	154	25.348	637	314.125	32	0.557226	79227.1
6050285930	0.129353	0.0652336	0.00585973	0.00386838	0.250406	360	27.1331	1138	54.7276	25	0.512348	6217.2
6050285990	0.132716	0.066059	0.00593779	0.00409331	0.228298	344	26.8504	1134	43.8736	18	1.27395	55327
6050280410	0.129568	0.0615177	0.00594912	0.00451008	0.23649	311	26.9883	1252	39.8414	17	1.15623	22133.1
6050280400	0.132741	0.0646386	0.00582074	0.00381887	0.203841	503	26.9704	1312	60.1907	20	1.36134	51968.8
6050405310	0.133625	0.0713729	0.00472936	0.00311431	0.238285	139	24.4663	719	368.95	43	0.334899	191777
6050405320	0.137421	0.115277	0.00776623	0.00510601	0.252363	116	25.4381	1241	288	50	1.36183	34417.8
6050337190	0.13653	0.0691877	0.00532205	0.00387385	0.178956	230	26.2919	1595	74.39	22	1.44773	78025
6050337320	0.138114	0.0875126	0.00534243	0.00367794	0.190515	250	24.8169	984	201.256	34	0.824193	147160
6050294270	0.131809	0.0526793	0.00516202	0.00287914	0.145328	342	26.5198	1270	62.7885	19	1.6342	86295
6050294360	0.134837	0.0591602	0.00580093	0.00358389	0.212988	534	25.7787	815	150.93	22	1.01922	378744
6050247260	0.104157	0.0247348	0.00756623	0.00180377	0.236243	38	26.6552	1650	57.1508	16	1.68256	28476.9
6050247270	0.127877	0.077952	0.00691301	0.00441774	0.26588	217	27.0856	1042	81.197	20	1.56668	39823.5
6050237360	0.122993	0.0391934	0.00732288	0.00338947	0.213124	151	26.7639	1238	49.6213	14	1.64899	35819
6050237120	0.133364	0.0700142	0.00637832	0.00346462	0.201611	434	25.9688	793	273.083	58	0.786612	190790
6050457830	0.133583	0.0786615	0.00629569	0.00562044	0.266492	88	25.2065	773	298.371	34	0.512951	16091.5
6050457840	0.137116	0.0968663	0.00557022	0.004446	0.251508	204	25.2728	1429	309.435	40	0.507588	19466.2
6050506430	0.137596	0.150915	0.0103229	0.00395963	0.302713	33	25.4037	476	332.315	24	0.349056	28584.5
6050506420	0.12495	0.177851	0.00916748	0.00541098	0.331273	47	24.9599	626	348.037	34	0.417566	28125.5
6050224360	0.13213	0.0762403	0.00658137	0.00361576	0.21699	344	26.191	1309	110.457	35	1.65842	136302
6050224470	0.126662	0.0761273	0.00606494	0.00348319	0.176006	149	26.4404	858	154.171	50	1.46112	39769.3
6050532340	0.120556	0.114283	0.00744141	0.0022513	0.244933	42	24.3894	517	395.917	35	0.361296	30434.9
6050483010	0.144204	0.101688	0.00563418	0.00272277	0.180906	109	24.7339	594	390.107	34	0.176555	52499.9
6050532350	0.13602	0.0860177	0.00570147	0.00344073	0.163738	178	24.3632	549	394.841	34	0.315113	44898.6
6050483020	0.13562	0.0832867	0.00501856	0.00366497	0.16917	161	25.0155	717	357.974	37	0.360041	19512
6050287830	0.135596	0.07019	0.00573802	0.00359082	0.244988	563	25.5483	1919	257.696	54	1.13764	270156
6050287820	0.126629	0.0654792	0.00558965	0.004269	0.201588	310	26.4269	1652	82.418	22	1.64859	36309.2
6050425550	0.135567	0.0635705	0.00584237	0.00350127	0.186284	320	24.3481	995	214.197	35	0.433367	75038.6
6050425540	0.134343	0.0707014	0.00544478	0.00365433	0.236711	474	25.8904	1219	160.884	32	0.508985	93459.2
6050266740	0.136043	0.0665907	0.0053053	0.00348003	0.226916	786	25.3335	1835	238.216	48	1.42899	514726
6050266880	0.131067	0.0567789	0.00535043	0.00401514	0.185856	318	25.6629	1035	205.104	25	1.1372	189722
6050207670	0.132557	0.0853583	0.00721057	0.00405409	0.235399	328	26.0368	2051	190.917	35	1.70225	127417
6050207660	0.131903	0.0603994	0.00559009	0.00287234	0.194733	175	25.9133	2025	182.638	26	1.65566	64371.9
6050491730	0.134255	0.0652496	0.00547017	0.00396894	0.219399	312	26.1744	627	176.654	22	0.958136	47420.7
6050491720	0.144835	0.0575412	0.0048451	0.00396648	0.245575	412	22.096	956	1001.9	207	0.312641	282425
6050532210	0.139213	0.0665246	0.00570991	0.00343845	0.216658	411	24.4018	302	299.49	28	0.615411	354283
6050532200	0.141011	0.0528342	0.00507394	0.00319615	0.191408	280	22.3762	625	935.695	107	0.17052	235711
6050315920	0.143655	0.0659668	0.00483334	0.00297033	0.252962	427	18.5778	1235	1781.75	322	0.193804	353712
6050315910	0.143638	0.0653036	0.00522617	0.00408684	0.233438	406	21.1711	1424	1225.91	288	0.234057	364869
6050007010	0.127031	0.0646349	0.00659526	0.00516286	0.17549	66	26.9235	1265	18.3529	21	1.68098	374
6050007050	0.119073	0.0706934	0.00613518	0.00477477	0.162539	77	26.8587	1288	19.7562	12	1.55592	7585.9
6050007060	0.125342	0.0603492	0.00625028	0.00418015	0.148639	78	26.9088	1335	19.9412	24	1.62236	744.6
6050007090	0.127761	0.0659473	0.00552965	0.00358795	0.118838	81	26.9534	1456	19.5378	12	1.66435	5465.7
6050007100	0.124572	0.0729385	0.00559475	0.00427674	0.144721	85	27.0382	1539	12.932	13	0.546795	6618.9
6050007240	0.119803	0.0723273	0.0040722	0.0020975	0.152389	32	27.1993	1460	7.90572	4	0.270593	6395.2
6050007250	0.127075	0.0785016	0.00546293	0.00462686	0.134974	66	27.0453	1323	12.4872	11	0.452101	17624.3
6050007650	0.123403	0.0492066	0.00539935	0.00308552	0.151448	83	26.4768	1233	88.1375	28	0.422156	52965.8
6050007660	0.131365	0.054588	0.00428849	0.00234989	0.122626	83	26.9053	1240	24.6777	16	0.871007	11060.2
6050344660	0.143136	0.0589015	0.00451418	0.00294391	0.10534	95	25.5642	470	257.068	36	0.240513	41529.3
6050345180	0.147667	0.0834683	0.00488834	0.00480821	0.113538	105	25.9445	573	203.776	31	0.266018	36174
6050345000	0.142749	0.0616405	0.00437844	0.00461794	0.193235	74	25.6938	681	236.721	41	0.294719	32991.5
6050411440	0.146205	0.0921369	0.00528678	0.00488479	0.12571	87	25.7685	767	229.76	29	0.323264	13504.4
6050411450	0.148468	0.0932279	0.00541818	0.00518153	0.115454	90	26.0277	912	231.698	35	0.226614	14809.8
6050408150	0.141318	0.0619744	0.00616214	0.0050661	0.212341	80	26.2836	801	248.449	37	0.286994	21765.2
6050408040	0.143881	0.0468856	0.00403481	0.00264023	0.180221	88	26.0494	509	309.497	35	0.272862	16564
6050443080	0.145987	0.07287	0.00464893	0.00481309	0.106731	94	26.6076	1033	200.946	21	0.597338	6609.5
6050442950	0.142774	0.0831872	0.00614107	0.00342946	0.124208	74	26.3681	1039	248.912	35	0.357098	6037.8
6050449500	0.140435	0.0613573	0.00599934	0.00371543	0.0859142	76	26.3082	813	208.8	21	0.379007	2358.1
6050449170	0.151844	0.0561891	0.00437533	0.00369823	0.111219	77	25.8699	761	250.017	29	0.338058	6214.9
6050458930	0.141207	0.0774987	0.00562662	0.00356291	0.133565	121	26.3226	578	237.019	32	0.337447	12152
6050459050	0.137756	0.0570184	0.00608334	0.00388551	0.127592	74	26.7958	922	231.383	26	0.430072	6696.7
6050451380	0.144318	0.064564	0.00495209	0.00466848	0.230498	89	25.9978	560	341.234	41	0.286386	66112.9
6050451390	0.148722	0.0545493	0.00393275	0.00410113	0.178455	87	25.6279	657	401.681	53	0.261391	45771.7
6050476790	0.134365	0.0900367	0.00486516	0.00322136	0.167472	67	26.9769	649	220.7	18	0.387936	32437.7
6050527670	0.138413	0.0912423	0.00543737	0.00387437	0.163299	111	24.4988	537	405.74	35	0.219174	61613.7
6050527680	0.130644	0.0468421	0.00346955	0.00133206	0.136257	82	27.1551	518	204.275	4	0.635014	2936.4
6050550960	0.141209	0.0613913	0.005536	0.0031935	0.0814897	103	26.6482	450	245.404	17	0.405604	2889.8
6050551090	0.142867	0.0751765	0.00473364	0.00325343	0.137659	106	26.2798	421	235.604	4	0.641631	11804.2
6050546240	0.144602	0.0655138	0.00460425	0.00515491	0.183182	101	24.264	533	669.591	95	0.14476	30127.8
6050546360	0.144504	0.0830897	0.00591434	0.0059029	0.123557	79	24.9176	435	579.187	75	0.206608	60333.9
6050565980	0.147332	0.0696783	0.00454957	0.00355505	0.105482	94	26.0156	468	337.365	34	0.228076	23196.2
6050565970	0.143756	0.0780146	0.0048291	0.00339689	0.149868	119	25.4824	394	378.986	34	0.208258	43754
6050594780	0.156216	0.0734865	0.00519445	0.00444295	0.126768	44	23.9857	527	699.168	63	0.115002	18969
6050594790	0.152686	0.0717308	0.00572957	0.00370741	0.116404	67	23.4036	475	782.375	82	0.148963	15699.3
6050622980	0.131869	0.0780741	0.0043583	0.0016051	0.136457	83	25.4706	503	360.784	45	0.216829	1072
6050622990	0.144259	0.0569862	0.00315477	0.00128477	0.188553	40	24.3018	520	574.693	68	0.131183	12177.4
6050624770	0.135519	0.0893592	0.00510025	0.00402334	0.227859	74	23.0859	581	519.219	65	0.156592	13484.6
6050624870	0.15676	0.0473015	0.00330944	0.00210704	0.161974	31	23.3995	553	608.64	66	0.145896	23383.4
6050007960	0.127199	0.0681568	0.00470327	0.00319538	0.14862	108	26.6651	905	88.1272	29	0.324741	82901.6
6050008320	0.105411	0.0567121	0.0032419	0.00120829	0.1204	17	26.2878	1450	37.7364	22	0.243028	18906.2
6050008620	0.140737	0.0456261	0.00260577	0.00149138	0.101376	19	26.3673	572	138.145	32	0.301315	34830.8
6050008630	0.140148	0.0450288	0.00242898	0.00116979	0.0987366	20	26.9221	1098	33.5308	17	0.258392	36049.4
6050009220	0.130834	0.0260087	0.00304446	0.00132644	0.0541223	22	26.3239	398	176.89	40	0.177553	40533.4
6050009230	0.128802	0.0348975	0.00352887	0.000996626	0.0620373	27	27.4	841	7	27	0.144698	11.4
6050009250	0.137317	0.0369068	0.00312509	0.00135487	0.159369	21	26.385	398	180.357	33	0.263586	55843.1
6050009260	0.144387	0.0372106	0.00316609	0.00115799	0.0970625	24	27.1917	944	14.5278	11	0.267454	3088.6
6050009430	0.120719	0.0554964	0.0028328	0.00125729	0.134385	12	26.6074	298	207.919	34	0.430315	52991.6
6050009440	0.153308	0.0238464	0.00252855	0.000786024	0.148717	17	27.0502	775	60.6235	21	0.528927	30706.1
6050009760	0.145747	0.0236156	0.00234944	0.000831726	0.122276	23	26.6361	349	145.593	35	0.450741	42461.4
6050334790	0.130572	0.0426962	0.00344755	0.000878063	0.115537	24	26.677	226	204.622	42	0.492594	10352.8
6050372330	0.218734	0.0292584	0.00335391	0.000736631	0.0237754	7	26.6162	135	321.997	41	0.663448	14762.2
6050372340	0.148106	0.0613991	0.00627805	0.00114376	0.132748	3	26.1634	47	371.731	50	0.452703	75429
6050401900	0.142848	0.0436668	0.00270655	0.000941891	0.139539	25	25.4974	271	447.859	78	0.311264	51975.8
6050401890	0.120467	0.06675	0.00193852	0.000587606	0.0158785	3	25.6848	323	379.501	43	0.262028	25645.9
6050009770	0.134925	0.047983	0.0038668	0.00177338	0.120871	15	26.9835	377	121.734	40	0.280298	12633
6050010100	0.134431	0.0358941	0.00296415	0.00155181	0.067438	14	26.0424	175	242.164	51	0.214835	14578.5
6050010110	0.101448	0.0200949	0.00182307	0.00129351	0.181664	10	26.086	189	140.673	37	0.170264	32471
6050010510	0.135728	0.0429697	0.00201446	0.00174696	0.0631132	9	25.7259	74	352.484	45	0.322235	73490.9
6050010520	0.135098	0.0360697	0.00292129	0.00158332	0.168839	14	26.8613	97	154.259	39	0.547458	18573.5
6050010670	0.152618	0.051575	0.0041805	0.00153738	0.0694467	13	25.4409	102	323.322	53	0.305967	41203.5
6050010680	0.12736	0.0406808	0.00276798	0.00167288	0.173461	21	24.8322	210	188.817	47	0.273726	30866
6050011240	0.131521	0.0619399	0.00357166	0.00205608	0.223522	14	23.1854	109	463.927	49	0.266185	19753.8
6050011250	0.128154	0.0442652	0.00318602	0.00185825	0.186393	18	23.2473	493	325.186	60	0.0777406	43552.8
6050011780	0.150729	0.0631339	0.00273417	0.00122404	0.154569	45	23.8461	175	363.316	56	0.365261	46326.6
6050450420	0.152114	0.0991879	0.00319729	0.00141419	0.160671	18	23.2215	159	524.776	42	0.387947	16914.1
6050450410	0.145499	0.0754356	0.00320924	0.00183166	0.141291	33	24.0411	131	422.17	29	0.487779	17368.5
6050441200	0.174011	0.0742418	0.00234519	0.001029	0.0980911	14	23.8988	138	557.654	53	0.364304	13822.6
6050441330	0.136738	0.0477237	0.00316236	0.0011371	0.0795101	37	24.2123	104	449.496	29	0.496185	25776.6
6050466270	0.132183	0.0648999	0.00342196	0.00130709	0.133341	34	22.4643	22	697.289	73	0.621533	14495.8
6050466150	0.132527	0.0649397	0.00320163	0.00109859	0.0989367	31	25.4983	27	482.864	33	0.435996	21585.6
6050481680	0.131252	0.0682373	0.00325965	0.00109459	0.0885522	27	22.9202	44	733.364	82	0.425784	17659.9
6050481670	0.146061	0.0469692	0.00309551	0.00167905	0.0873906	43	24.8969	47	547.252	52	0.450228	37975.3
6050510750	0.154869	0.0485785	0.00284638	0.00202387	0.146543	46	24.0195	275	658.062	42	0.367146	77450.9
6050562020	0.143975	0.0464467	0.00283213	0.00173634	0.123588	60	23.6761	245	620.079	42	0.301764	37079.6
6050562010	0.147664	0.0567017	0.00383236	0.00208956	0.130549	38	23.5864	411	737.572	46	0.373306	34406.2
6050595200	0.146281	0.0458154	0.00285871	0.00163472	0.133683	66	23.1253	308	665.539	57	0.250933	52028
6050595210	0.146404	0.0465209	0.00299594	0.0013553	0.0856603	32	23.2016	199	635.151	59	0.173159	30808.9
6050639920	0.141334	0.0505652	0.00325301	0.00154854	0.108452	58	22.1797	317	720.531	55	0.245882	7221.4
6050639910	0.136663	0.0510867	0.00370215	0.00211942	0.135617	53	22.9437	407	690.407	53	0.211341	45168.1
6050649360	0.146516	0.0564944	0.00332587	0.00199216	0.142562	46	21.8593	337	778.525	111	0.211739	8690.8
6050649500	0.154039	0.0568659	0.00254742	0.00195906	0.144484	40	22.952	370	618.92	42	0.220206	508.2
6050652910	0.152576	0.0500817	0.00334279	0.00185888	0.140892	59	21.1454	400	830.965	102	0.149143	27927.6
6050653020	0.153591	0.0567697	0.00354959	0.00199889	0.131842	44	22.5947	372	701.707	81	0.161812	5412.5
6050670380	0.14239	0.0547187	0.00207326	0.00191578	0.129107	32	22.0299	452	847.338	77	0.115642	5856.1
6050670510	0.145976	0.0537301	0.00281896	0.00116879	0.122612	48	22.2588	418	756.179	63	0.11115	8325.8
6050684130	0.143727	0.0522104	0.00326386	0.00193103	0.153218	50	21.0573	421	835.219	54	0.153423	13683
6050684180	0.149765	0.0533223	0.00310568	0.00176245	0.136377	56	21.2687	419	786.427	52	0.126527	29394.9
6050011790	0.125667	0.0464477	0.00322152	0.00140838	0.185865	10	24.5227	404	137.403	36	0.233618	5872.5
6050011890	0.140273	0.0431428	0.00360956	0.00110102	0.0658559	8	23.3876	86	388.499	59	0.464142	16213.7
6050011900	0.120276	0.0426691	0.00276831	0.00129819	0.18508	12	24.0307	308	189.111	36	0.281618	9604.3
6050012020	0.119476	0.0403448	0.0025644	0.00131187	0.153754	13	23.5224	49	385.856	50	0.356791	36065.2
6050012030	0.110073	0.0361828	0.00149716	0.00363637	0.227354	8	23.7491	411	156.156	34	0.175128	16991.4
6050012280	0.114185	0.0451489	0.00298542	0.00147391	0.352661	11	22.2494	69	526.441	68	0.311497	54758.3
6050012290	0.150169	0.0774924	0.00735245	0.00124931	0.0844743	3	23.6789	460	138.88	36	0.108154	3669.1
6050012370	0.123694	0.065167	0.00468194	0.00397736	0.207672	14	21.0793	198	557.166	81	0.132452	7042.2
6050012380	0.117937	0.0617909	0.00495253	0.00201977	0.304128	9	23.2388	589	211.975	59	0.133816	7427
6050012580	0.118068	0.0500993	0.00432316	0.00170427	0.224359	13	22.1558	106	591.985	83	0.156295	55394
6050012590	0.1175	0.0499593	0.00462927	0.00232838	0.203295	17	22.0984	154	567.93	61	0.15626	41325.6
6050012790	0.137251	0.0529964	0.00386145	0.00203902	0.0571976	14	21.8714	198	686.309	104	0.130689	70980.9
6050012800	0.117265	0.0433788	0.00285277	0.00223428	0.248401	20	23.6388	299	255.491	47	0.103836	66863.6
6050013420	0.115924	0.0355501	0.00223309	0.0020582	0.147945	19	21.6833	406	562.528	94	0.0828182	82935.9
6050013430	0.146197	0.10388	0.00424129	0.00300048	0.201172	54	21.9037	392	429.761	123	0.114595	21133.6
6050013750	0.149069	0.0544503	0.00243387	0.00168984	0.157689	79	20.1606	482	605.196	107	0.102459	57233.3
6050013760	0.143803	0.0654829	0.00348871	0.00190734	0.156678	70	21.8287	558	244.355	139	0.274267	22525.3
6050014330	0.150328	0.0734772	0.00368572	0.00289741	0.148478	100	18.9198	835	363.426	149	0.286294	94497.1
6050015560	0.142343	0.0878297	0.00483799	0.00370019	0.153689	63	18.3462	851	374.005	96	0.124312	71807.3
6050015570	0.148944	0.0969978	0.00544979	0.00398921	0.177196	57	18.2958	803	182.878	57	0.258873	24361.6
6050015940	0.143288	0.10608	0.00607635	0.00459654	0.163124	52	17.246	648	95.6202	31	0.580944	56212.3
6050015950	0.140446	0.116235	0.00644449	0.00488704	0.18088	46	16.885	587	68.6268	27	0.501705	39407.1
6050016720	0.145625	0.108428	0.0055833	0.00514216	0.169912	42	17.6035	497	130.822	21	0.625232	71073.9
6050016760	0.157408	0.0883997	0.00543309	0.00327243	0.184553	173	18.4757	551	93.5774	23	0.630589	46433.4
6050852400	0.158837	0.0742194	0.00520789	0.00241326	0.147777	85	19.7	570	41	0	0.902155	5
6050852410	0.158001	0.104083	0.00662895	0.00376017	0.171927	66	19.0922	665	151.07	31	0.52224	14641.1
6050852210	0.147725	0.0946187	0.00528838	0.00414198	0.135648	109	20.1047	646	70.7486	13	0.439159	6649.4
6050852180	0.157239	0.0855984	0.00566909	0.0031638	0.145937	86	20.1734	448	72.1186	7	0.890418	12473.7
6050842120	0.159363	0.0832068	0.00524947	0.00329015	0.190622	198	19.2821	893	414.845	74	0.0683848	110464
6050842130	0.153008	0.0901685	0.00556538	0.00370961	0.17602	132	18.8583	731	175.176	34	0.218032	47203.5
6050818720	0.181203	0.081339	0.00468019	0.00243326	0.183823	39	15.705	730	960.288	88	0.368191	14884
6050818840	0.172761	0.111801	0.00610393	0.00376429	0.192884	53	15.529	818	1035.29	129	0.19679	13379.1
6050016770	0.135532	0.0485461	0.00342194	0.0016126	0.114385	44	17.5844	375	25.8879	8	0.469519	12638.9
6050016970	0.141017	0.0806047	0.00512722	0.0032408	0.199823	170	16.6975	362	3.17284	3	1.62282	1407.9
6050893010	0.140392	0.0888724	0.00662293	0.00393249	0.220426	134	16.5313	311	53.2193	11	0.242643	21657.1
6050892920	0.139768	0.074514	0.00546675	0.00314142	0.218523	206	17.254	291	3.24	3	1.43082	1800.1
6050887830	0.136512	0.0589089	0.00488755	0.00327888	0.194889	133	17.5348	253	3.95652	3	1.21018	431.7
6050887840	0.138792	0.0754493	0.00473356	0.00286057	0.231236	100	18.2542	338	55.9908	9	0.443866	21794.3
6050887140	0.144842	0.0731091	0.00590092	0.00286989	0.217206	211	16.813	173	54.8399	9	0.294044	13024.5
6050887050	0.144349	0.0870461	0.00492952	0.00378696	0.217744	129	17.949	236	44.0778	13	0.278879	9334.7
6050879900	0.14606	0.0723973	0.00554435	0.00300151	0.211138	226	18.0869	165	38.3517	14	0.281741	2650.4
6050879890	0.137449	0.0515452	0.00399818	0.00166319	0.172694	91	16.9128	40	216.739	26	0.191453	76390.7
6050870380	0.144852	0.075702	0.00591303	0.00304342	0.195855	208	19.2423	249	56.9455	10	0.593008	25197.8
6050870370	0.143438	0.0767478	0.00549183	0.00286487	0.220183	204	18.5308	162	13.6923	4	1.3233	217.1
6050869680	0.136469	0.0941634	0.00667093	0.00345582	0.233817	99	19.4695	190	32.7735	5	0.642576	15259.7
6050869670	0.145651	0.0843927	0.00560721	0.00387956	0.229768	97	19.0233	119	66.2658	7	0.369086	26612.6
6050849780	0.143246	0.0759544	0.00538984	0.00288536	0.220494	205	20.3635	138	51.2985	4	0.98444	11412.4
6050849790	0.139339	0.0654369	0.00592459	0.00270091	0.144696	118	20.847	378	63.6436	5	1.1146	26872.7
6050846530	0.145906	0.100619	0.00558556	0.00379018	0.159737	116	21.2858	15	116.051	6	0.547349	70446.3
6050846520	0.141974	0.102511	0.00681118	0.00391054	0.264925	95	20.0274	32	82.3508	3	0.568694	15716.6
6050837900	0.135155	0.0933563	0.00559598	0.0041243	0.210799	113	21.3421	67	90.9714	4	0.753865	17440.7
6050837910	0.138757	0.0804409	0.00545761	0.00312324	0.211212	176	21.3517	179	76.7359	4	0.990725	36858.2
6050816640	0.146572	0.0679575	0.00535581	0.00269579	0.206037	119	21.8	239	63	0	1.19208	40.6
6050816630	0.142186	0.0753872	0.00629827	0.00239565	0.181508	122	21.8818	54	126.325	5	1.08199	21120.8
6050816240	0.14609	0.102434	0.00689427	0.00411644	0.191209	99	21.9231	246	54.6923	8	1.08234	208.2
6050816160	0.14045	0.0745676	0.00649142	0.0033994	0.142426	131	22.1222	38	173.012	5	1.09832	21657
6050814820	0.136936	0.0859582	0.00560885	0.00347281	0.143063	135	21.7877	224	64.5522	5	1.04194	5156.7
6050814830	0.154495	0.0704126	0.00548757	0.00300021	0.187792	268	20.8522	687	216.294	47	0.180087	50030.4
6050830430	0.140948	0.0900488	0.00679484	0.0047201	0.132528	91	21.4887	6	180.959	5	0.995652	21223.6
6050830420	0.167279	0.0672018	0.00378783	0.00204647	0.180186	21	20.9869	19	138.169	4	0.758013	3072.6
6050808660	0.151527	0.0975152	0.00433099	0.00364726	0.204298	111	19.4061	130	994.814	156	0.207526	107168
6050808670	0.142962	0.0836597	0.00555312	0.00325293	0.152712	181	22.3651	160	163.367	13	0.567079	121713
6050819650	0.154605	0.071649	0.004083	0.00244266	0.189873	61	14.5457	102	1974.38	280	0.173027	56623.1
6050819640	0.15635	0.156149	0.0042504	0.00230931	0.151354	13	20.4675	16	340.216	45	0.45477	16672.5
6050790150	0.138221	0.0845999	0.0045135	0.00347858	0.185061	158	15.7264	69	2319.67	233	0.0866518	114707
6050790160	0.147919	0.0709039	0.00502826	0.00307289	0.160064	219	23.8282	124	157.797	17	0.507095	264041
6050793610	0.149087	0.0891726	0.00508097	0.00372769	0.170931	161	21.0127	744	315.297	41	0.0839961	28898.8
6050793620	0.143637	0.0866393	0.00554356	0.00411081	0.141658	158	17.2401	839	795.593	80	0.102779	67535.5
6050774200	0.150945	0.0847523	0.00473693	0.00317443	0.202262	120	19.8084	715	516.166	73	0.0536795	26049
6050774150	0.152	0.0877171	0.00456585	0.00303751	0.173013	103	22.0621	332	371.095	44	0.229925	23471.2
6050762760	0.140074	0.0761968	0.00437598	0.00280615	0.186424	75	22.516	263	322.613	30	0.311509	2084.6
6050762870	0.165162	0.1044	0.00381953	0.00310694	0.237799	77	19.7271	610	565.497	85	0.0681223	36699
6050759380	0.140206	0.0850852	0.00601694	0.00428388	0.182074	115	22.6455	234	300.788	25	0.422926	2650
6050759370	0.150931	0.0976314	0.00456562	0.00416381	0.19921	139	23.1005	260	393.707	37	0.186147	37869.9
6050752460	0.146014	0.105677	0.00548243	0.00508193	0.18472	77	22.7156	242	339.82	36	0.363445	10822.3
6050752470	0.150481	0.0943176	0.00504493	0.00422783	0.175864	120	21.4466	283	428.866	52	0.124265	24160
6050710030	0.145992	0.0734378	0.00531182	0.00323078	0.180487	222	24.8947	168	242.934	34	0.431469	211620
6050710170	0.149592	0.076562	0.00637714	0.00341368	0.179637	136	24.4052	26	296.893	14	0.991919	78297.2
6050738860	0.148303	0.102753	0.00482701	0.00431694	0.172304	99	23.4971	286	444.419	46	0.373189	33608.6
6050738870	0.151924	0.0879273	0.00507758	0.00409408	0.19292	61	22.2459	221	395.109	37	0.206038	15781.2
6050728580	0.14723	0.0851925	0.00522153	0.00427534	0.188385	90	22.0945	220	403.903	34	0.159805	14642.8
6050728570	0.1511	0.0992173	0.00556984	0.00484823	0.165189	76	23.8622	284	453.232	48	0.261527	22470.9
6050755160	0.169943	0.0747383	0.00196542	0.00204675	0.146725	11	21.7079	258	400.91	33	0.0748978	1731.3
6050755240	0.152082	0.0826528	0.00494106	0.00313138	0.194	113	18.453	556	793.438	69	0.0888697	24892.7
6050721300	0.157663	0.114534	0.00612944	0.0049325	0.165891	93	23.8103	433	509.842	55	0.198124	25219.2
6050721310	0.162333	0.153411	0.00509414	0.00455881	0.2628	27	23.8857	201	343.571	30	0.264663	644.7
6050718170	0.151401	0.115319	0.00530563	0.00429097	0.184176	88	23.2054	302	413.235	35	0.133926	12306.3
6050718180	0.161171	0.0957076	0.00399748	0.00331193	0.199674	140	20.4406	458	592.222	47	0.134928	72166.9
6050757580	0.150367	0.0822868	0.00388842	0.00218741	0.191531	90	19.8125	302	620.618	62	0.0746689	9645.5
6050757590	0.163973	0.0936108	0.00383379	0.00261317	0.212612	75	21.1436	255	484.17	39	0.0914713	3664.6
6050709810	0.157129	0.0888539	0.00478402	0.0030788	0.173971	96	23.5543	433	614.091	52	0.134075	60319.7
6050709820	0.156766	0.103437	0.0047651	0.0028681	0.180377	53	23.2534	314	433.769	31	0.124474	8325.4
6050757070	0.159838	0.110784	0.00430659	0.00302791	0.220574	49	20.3964	285	624.058	45	0.204593	9033.7
6050757160	0.169997	0.109189	0.00448725	0.00263435	0.228233	52	20.8533	262	518.133	61	0.072521	886.4
6050760520	0.171421	0.0655384	0.00266088	0.00167129	0.214438	62	19.1914	321	701.019	45	0.198725	19215.4
6050760600	0.159977	0.0900554	0.00237733	0.0028562	0.160074	41	19.1348	300	729.503	67	0.111738	8511.4
6050705380	0.164059	0.101088	0.00417529	0.00305536	0.183585	66	23.6165	401	522.562	39	0.114036	12213.9
6050705490	0.162982	0.0825281	0.00415078	0.00288784	0.188627	85	22.8399	384	513.209	30	0.080425	9913.9
6050667100	0.146574	0.0763008	0.00551242	0.00335789	0.169859	208	24.7695	319	315.08	46	0.230304	109240
6050667090	0.146503	0.0669918	0.00543238	0.00290603	0.168253	183	25.3463	261	229.59	34	0.39436	125982
6050681620	0.152838	0.0760429	0.00329493	0.00231665	0.153662	56	24.875	310	429.625	12	0.190738	152.9
6050681720	0.155253	0.0543157	0.00343293	0.00208546	0.134436	51	23.081	372	660.828	41	0.124444	14430.4
6050680410	0.162822	0.129131	0.00446355	0.00389851	0.246391	70	23.467	363	694.908	63	0.100632	19715.5
6050680380	0.169046	0.115672	0.00496383	0.00352918	0.209919	52	23.8473	331	649.379	44	0.103563	34881.1
6050709700	0.170768	0.119764	0.0040621	0.00351607	0.239031	55	22.5922	481	694.578	56	0.10975	2565.8
6050709930	0.162117	0.0801481	0.00356499	0.00249971	0.181546	112	20.5733	502	736.957	67	0.0882906	35672.9
6050708750	0.153347	0.066745	0.00329607	0.00190285	0.147244	63	20.8141	527	821.424	102	0.0850198	16487.1
6050708820	0.186261	0.0940152	0.0026034	0.00246513	0.160288	36	21.1114	539	762.455	82	0.0863969	6670.3
6050674150	0.145201	0.0754315	0.00387034	0.00277853	0.163622	101	22.4814	395	873.9	65	0.108302	34071
6050674210	0.165521	0.062341	0.00517698	0.0010476	0.0880426	17	23.2333	326	665.606	64	0.0811986	680.9
6050675150	0.158407	0.101387	0.00368872	0.00318086	0.185697	65	20.6667	419	959.128	78	0.0973991	22096.3
6050675090	0.159819	0.0726269	0.0034993	0.0021871	0.145767	75	22.2562	380	857.542	60	0.107928	37235.9
6050719760	0.158402	0.07656	0.00279278	0.0024845	0.132517	52	19.3079	525	997.417	61	0.125321	26432
6050719850	0.155861	0.0825153	0.00268067	0.00301445	0.216144	41	18.9523	514	1000.22	86	0.0909351	25200.1
6050016980	0.139871	0.0770129	0.00585263	0.00295337	0.219	203	16.2431	372	20.3157	8	0.484132	19412.8
6050017380	0.139026	0.0550531	0.00385156	0.0013374	0.192807	36	15.0883	208	93.2457	8	0.358039	86109
6050017540	0.122572	0.0595782	0.00979158	0.00213384	0.0924736	6	14.0779	322	43.5005	12	0.625363	17652.6
6050017980	0.142452	0.0913597	0.0157774	0.00291011	0.106542	3	14.0262	267	91.1946	16	0.492198	11733.6
6050018290	0.142452	0.0913597	0.0157774	0.00291011	0.106542	3	14.8485	57	117.921	36	0.648168	43879.3
6050018850	0.117012	0.0726065	0.00914362	0.0032914	0.0773475	7	14.9774	7	106.67	16	1.28762	27381.9
6050933820	0.111803	0.0765981	0.00748581	0.00294728	0.0809263	10	11.518	131	1123.88	197	0.247371	41850.9
6050933800	0.124392	0.0937382	0.0124292	0.00341182	0.0819852	5	15.0573	10	363.537	28	0.955421	58969.4
6050913910	0.105751	0.0612524	0.00747038	0.00333346	0.216163	9	14.9267	31	851.237	94	0.256512	78538.3
6050913900	0.0975385	0.0578494	0.00417865	0.00368581	0.0532568	4	11.6517	92	1355.67	172	0.211707	31857.6
6050877660	0.106753	0.0666938	0.00826672	0.00339123	0.233793	8	8.12528	62	2350.79	389	0.0729397	55089.2
6050862860	0.14749	0.0438462	0.00229748	0.00200322	0.277554	8	6.65566	12	3026.81	331	0.138714	37026
6050862810	0.0977608	0.0194765	0.000981596	0.00303861	0.0626291	1	12.1724	6	2195.02	317	0.148292	27497.9
6050019090	0.088601	0.0475603	0.0108199	0.00241983	0.112131	14	14.672	8	181.76	25	1.33591	26576.9
6050934620	0.0898983	0.0617271	0.00502073	0.00278755	0.0601145	5	12.5492	9	582.579	84	1.2297	11998.4
6050934630	0.0807624	0.0570492	0.0103041	0.00262324	0.11717	6	10.2845	354	1235.58	230	0.298737	38327.7
6050937230	0.0921804	0.058279	0.0103467	0.00283255	0.101279	10	11.0687	187	868.75	107	0.78786	4280.6
6050937260	0.0862171	0.063083	0.0111265	0.0030741	0.0977409	9	10.3707	140	850.896	119	1.15164	14111.8
6050942390	0.0881354	0.0392154	0.00700437	0.00202556	0.0931019	11	9.55116	314	825.395	148	1.06341	688.8
6050942410	0.0926089	0.0667609	0.00792714	0.00323315	0.0596526	8	8.12589	297	1070.63	179	0.94868	4531
6050942470	0.0706355	0.0441015	0.00801928	0.00279931	0.0990237	7	7.01334	922	1143.99	269	0.483521	10010
6050942450	0.0661097	0.0485669	0.00920264	0.00270321	0.105511	6	7.84309	713	1235.64	255	0.560933	16192
6050020000	0.0730696	0.0454269	0.00335143	0.00285192	0.05032	6	12.6457	19	186.132	40	1.46097	6082.2
6050954860	0.0676439	0.0437347	0.00812134	0.00270221	0.0996521	7	9.14713	244	749.037	144	0.746538	41050.1
6050954870	0.0635738	0.0424753	0.0116963	0.00258965	0.137502	8	11.1608	32	378.783	76	1.29929	10779.1
6050960240	0.0676429	0.0437459	0.00811854	0.00270188	0.100624	7	9.74472	13	547.894	47	1.33628	8444.2
6050960220	0.0765108	0.0578752	0.00443661	0.00311892	0.0498449	4	10.2927	14	422.658	62	1.19551	9421.4
6050960610	0.0635738	0.0424753	0.0116963	0.00258965	0.137502	8	7.20858	288	738.408	77	1.27235	8731.2
6050960580	0.0635738	0.0424753	0.0116963	0.00258965	0.137502	8	8.62132	160	627.658	59	1.32063	5701.3
6050958450	0.0635738	0.0424753	0.0116963	0.00258965	0.137502	8	6.74478	821	874.176	115	0.878539	8478.5
6050958420	0.0635738	0.0424753	0.0116963	0.00258965	0.137502	8	7.37147	666	887.405	92	0.999483	5020
6050020960	0.0556646	0.0509177	0.0151625	0.00249744	0.161014	6	10.0635	42	38.0541	50	1.65792	1078.2
6050021020	0.0556646	0.0509177	0.0151625	0.00249744	0.161014	6	9.6078	23	162.972	38	1.48926	1996.3
6050021030	0.0556646	0.0509177	0.0151625	0.00249744	0.161014	6	9.05527	9	201.81	53	1.4184	3265.4
6050021060	0.0556646	0.0509177	0.0151625	0.00249744	0.161014	6	9.28212	8	75.0662	83	1.24711	2145.7
6050021070	0.0556646	0.0509177	0.0151625	0.00249744	0.161014	6	8.80522	8	68.613	33	1.58931	3151.6
6050021160	0.0556646	0.0509177	0.0151625	0.00249744	0.161014	6	8.9338	38	156.113	54	1.29806	1956.1
6050021170	0.0556646	0.0509177	0.0151625	0.00249744	0.161014	6	8.95	6	10.5	24	1.626	32
6050021180	0.0556646	0.0509177	0.0151625	0.00249744	0.161014	6	6.92632	77	574.994	107	0.757205	31903.4
6050021190	0.0556646	0.0509177	0.0151625	0.00249744	0.161014	6	8.7	43	47	100	1.47588	44.1
6050021210	0.0659537	0.0595663	0.00437826	0.00284474	0.0419978	4	5.73025	187	623.32	173	0.365367	28902.3
6050024060	0.0661923	0.0427865	0.0116095	0.00267489	0.136101	8	5.11106	494	887.206	363	0.32589	29292.3
6050025410	0.0454508	0.0251981	0.0130706	0.00187532	0.159276	6	6.32286	2193	904.072	501	0.353506	13162.2
6050025420	0.0858679	0.0570877	0.00873246	0.00389859	0.146444	17	8.10134	1399	639.584	441	0.416551	49783.1
6050026140	0.084488	0.0499997	0.00730896	0.00444984	0.169573	21	10.22	1225	436.085	235	0.995316	60207.6
6050026750	0.0870007	0.0505562	0.00582841	0.00458963	0.157065	20	10.0692	1157	801.296	242	0.447526	24251.9
6050026760	0.0831335	0.0542669	0.00623006	0.00489644	0.161673	18	11.6543	874	496.188	192	0.549399	15445.1
6050026990	0.0890946	0.0578607	0.00463599	0.00521823	0.156293	16	10.8478	739	883.48	274	0.219741	21104.8
6050027000	0.0971052	0.0658265	0.00521176	0.00561	0.17345	13	11.8868	500	718.355	283	0.254646	11562.6
6050027220	0.0889941	0.060833	0.00472614	0.00457192	0.123891	11	11.194	379	1155.71	366	0.164438	13785.3
6050027230	0.0945206	0.0751303	0.00576329	0.00623746	0.193211	11	16.5694	165	181	57	1.06341	1067.7
6050027290	0.0934152	0.0660425	0.00507472	0.00580175	0.174398	13	9.6875	305	1670.31	446	0.106117	15100
6050027300	0.0978217	0.079767	0.0061277	0.00667072	0.203048	10	11.1958	130	1319.66	417	0.176639	26557.6
6050027770	0.0930497	0.0700774	0.00542015	0.00594014	0.183372	12	9.30801	65	1675.01	459	0.139346	11697.9
6050027780	0.089728	0.0572322	0.00440976	0.00453601	0.119125	12	9.55234	26	1659.35	466	0.114709	20821.6
6050028110	0.107846	0.0739034	0.00578294	0.00644962	0.194053	11	5.73748	16	2736.59	649	0.0727666	9789.5
6050028120	0.0930497	0.0700774	0.00542015	0.00594014	0.183372	12	13.2521	10	955.147	240	0.144693	10693.6
6050029280	0.137516	0.0756302	0.00325381	0.00132254	0.0772098	9	11.6999	36	2506.84	456	0.12942	36532.9
6050029580	0.156396	0.132152	0.00372247	0.00258618	0.178503	10	9.21481	80	3290.53	321	0.151585	13581.6
6050029590	0.120233	0.0703452	0.00308966	0.00133538	0.140375	10	19.3545	4	469.5	516	0.215332	448.9
6050029610	0.105895	0.0687612	0.0030068	0.00142482	0.15334	10	7.66835	215	3600.08	527	0.10719	17093.8
6050029620	0.125314	0.101471	0.00526726	0.00099152	0.124193	4	16.2607	16	1651.97	388	0.408376	2479
6050029720	0.163194	0.134271	0.00394871	0.00256745	0.181538	10	7.2384	205	3745.71	721	0.0935855	16063.1
6050029730	0.220068	0.24824	0.00622907	0.00426229	0.199558	5	15.043	183	1830.47	502	0.0722752	177192
6050032100	0.106864	0.0588861	0.0033264	0.000963417	0.158512	8	20.8059	280	1161.17	331	0.0733055	17761.9
6050032110	0.121106	0.0520187	0.00391107	0.000952798	0.119222	13	22.4665	192	584.132	229	0.135524	11236.5
6050032290	0.144444	0.0567558	0.00361622	0.00108184	0.0736692	14	19.8419	475	1252.96	449	0.173351	16478.7
6050032610	0.127302	0.0388061	0.00250935	0.00196299	0.074232	31	21.9991	976	708.964	240	0.127161	32684.5
6050032620	0.162743	0.0895009	0.00620676	0.00133447	0.109065	7	24.4434	479	146.191	71	0.148827	21050.5
6050033220	0.118923	0.0491855	0.00383239	0.00165937	0.0805214	23	18.5404	1287	1494.98	340	0.186459	21626
6050033230	0.122484	0.0428008	0.00282686	0.00131741	0.1355	31	21.0991	1651	1016.07	314	0.328287	22671.2
6050033560	0.148208	0.0627677	0.00337298	0.0024596	0.241003	27	19.4056	1981	1461.43	426	0.157391	22420.9
6050033570	0.118635	0.0434205	0.002505	0.00156758	0.190733	37	23.9659	3477	581.408	306	0.483173	22325
6050034060	0.14037	0.0643735	0.00359187	0.00195895	0.270903	45	23.4721	3834	685.856	341	0.306759	15397.6
6050034070	0.136046	0.0525041	0.00360138	0.00146375	0.245805	44	25.4442	2747	207.29	153	0.438196	35190.6
6050035990	0.0349888	0.0263425	0.0154884	0.00164267	0.178605	5	4.71958	825	240.029	193	0.423973	74850.8
6050040460	0.119444	0.054441	0.00451801	0.00291791	0.122959	13	16.3406	21	1315.25	171	0.246454	155118
6050040470	0.585215	0.620709	0.00958661	0.013222	0.401289	22	6.63711	145	4074.19	101	0.219186	146229
6050040480	0.157343	0.0682171	0.0043999	0.00262755	0.221032	51	18.6	64	400.268	74	0.339178	129875
6050040490	0.565665	0.600327	0.00925055	0.0128222	0.389476	12	7.02572	2	3986.38	101	0.158629	61465.2
6050040500	0.0907802	0.042992	0.00751532	0.00214726	0.0988835	10	11.0779	18	576.77	90	1.02877	25505.9
6050040510	0.142452	0.0913597	0.0157774	0.00291011	0.106542	3	15.851	29	108.255	5	0.288216	47611.4
6050040520	0.147222	0.074019	0.00514529	0.00264049	0.134491	124	7.90945	80	3841.02	135	0.14703	21476.2
6050040530	0.115295	0.0607241	0.00484773	0.00342023	0.0744786	5	12.46	25	1069.04	94	0.559318	35292.5
6050040540	0.579841	0.613898	0.0095406	0.0131405	0.398001	18	9.96641	2	3196.5	286	0.346805	27715.5
6050040550	0.0907802	0.042992	0.00751532	0.00214726	0.0988835	10	12.8764	5	509.705	62	1.29309	21950
6050040590	0.0907802	0.042992	0.00751532	0.00214726	0.0988835	10	8.30989	84	1123.59	90	0.9398	19034.3
6050040600	0.131272	0.07295	0.012108	0.0029004	0.0986866	4	16.31	11	472.644	39	0.223682	33013.1
6050040610	0.122358	0.0800196	0.00425123	0.00224492	0.209851	18	17.994	9	726.229	95	0.369804	23242.7
6050040670	0.0827309	0.0530389	0.0124702	0.0025985	0.123942	12	13.4738	43	679.962	153	0.886524	9365.7
6050040680	0.12578	0.0636778	0.00662355	0.00217717	0.076314	5	11.6148	17	682.298	74	1.2034	26545.5
6050040710	0.571919	0.607864	0.00939153	0.0130405	0.393879	14	5.13773	33	4264.05	257	0.258771	87433.4
6050040750	0.154754	0.0839481	0.00633307	0.00263457	0.21373	100	16.2507	38	114.15	6	0.241571	18125.8
6050040760	0.135297	0.0635342	0.00618397	0.0031588	0.208446	79	15.808	4	250.036	19	0.453532	24029
6050040780	0.096968	0.0440377	0.00426805	0.0021854	0.06591	9	7.8504	118	1132.79	94	0.818434	15709.5
6050040790	0.0872543	0.0396619	0.00746951	0.00227771	0.0979003	9	15.0835	2	128.68	55	1.35272	7800.9
6050040810	0.0635738	0.0424753	0.0116963	0.00258965	0.137502	8	9.50945	42	662.61	112	0.956878	34229.6
6050040890	0.0586899	0.0457608	0.013227	0.00252551	0.148198	7	9.03969	37	452.846	70	1.12786	56959.8
6050040900	0.14475	0.0577093	0.00622748	0.00167721	0.180116	15	14.722	52	188.521	24	0.390106	27544.1
6050040910	0.143049	0.0768875	0.00614493	0.00301194	0.209742	183	15.78	106	77.2259	5	0.301875	7489.5
6050040920	0.096968	0.0440377	0.00426805	0.0021854	0.06591	9	8.5675	13	1150.34	70	0.949249	4501.3
6050041010	0.152552	0.0566473	0.00425272	0.00377337	0.249627	81	23.2357	273	659.867	97	0.186417	3024.2
6050041070	0.153792	0.10571	0.0055154	0.00457977	0.187999	90	16.3456	3	366.016	19	0.544597	23585.6
6050041130	0.0907802	0.042992	0.00751532	0.00214726	0.0988835	10	13.4833	15	355.515	52	1.37117	3799.6
6050041170	0.571386	0.602657	0.00931138	0.0127854	0.392863	14	2.53521	2	4485.68	234	0.898745	4094.7
6050041200	0.136723	0.0759754	0.00596723	0.00330684	0.223126	109	15.179	4	216.006	35	0.498015	12058.3
6050041310	0.0900046	0.0456048	0.00824129	0.00204822	0.102912	9	10.2265	13	866.74	114	1.14626	3491.6
6050042900	0.0907802	0.042992	0.00751532	0.00214726	0.0988835	10	12.301	9	294.205	36	1.49813	3307

## Sheet: Figure_3a
Sub_basin_ID	Speciation_partial_residuals	Maximum_body_length_evolution
6050000010	0.424857	0.058183
6050000740	0.0319831	0.0364917
6050068100	-0.176176	0.0529347
6050068110	0.0511285	0.0532608
6050070260	0.0989723	0.0533735
6050070270	-0.10146	0.0584319
6050069460	0.170932	0.0554833
6050069430	0.131617	0.0545918
6050089660	-0.0384373	0.0543571
6050089740	-0.03189	0.0516462
6050000750	0.321035	0.0436471
6050001940	0.546316	0.0530013
6050001950	0.818897	0.0339263
6050003210	0.31768	0.0393102
6050003220	0.0272746	0.0382709
6050003680	0.127897	0.0405844
6050003690	-1.6638	0.335797
6050004060	0.515727	0.0516592
6050004070	-0.291475	0.111896
6050004470	-0.180256	0.0436942
6050075390	-0.179394	0.0446784
6050075410	-0.430044	0.0993325
6050079390	-0.114371	0.0606468
6050079310	-0.164373	0.073093
6050084190	-0.142759	0.079484
6050084230	0.279847	0.0695444
6050084040	0.210604	0.057584
6050084130	0.311943	0.0477038
6050084460	-0.127224	0.0542663
6050084380	-0.511251	0.0793633
6050084750	0.116098	0.0577806
6050084790	0.265785	0.074852
6050081020	-0.384648	0.0486479
6050080920	-0.0828623	0.0584792
6050079970	-0.0646478	0.0583943
6050079860	-0.138573	0.0550975
6050079280	-0.057162	0.0591133
6050079250	-0.213961	0.0667283
6050102250	-0.718843	0.0769085
6050102330	0.0516453	0.0826369
6050134450	-0.176946	0.0730313
6050134460	0.00694633	0.0688579
6050134890	-0.156083	0.0675715
6050134790	-0.109105	0.0770344
6050083060	-0.621163	0.0631841
6050083130	-0.143136	0.0594135
6050104180	0.212935	0.0794651
6050104230	-0.0320838	0.0800947
6050137270	0.142812	0.0515259
6050137380	0.0343274	0.0588349
6050136480	-0.0379636	0.0626536
6050136450	0.510965	0.0788757
6050150590	0.0493577	0.0883935
6050150580	0.35215	0.0636472
6050126730	0.088608	0.0789138
6050126850	-0.183418	0.05639
6050129600	-0.303425	0.0885641
6050129810	-0.388357	0.0900266
6050154590	0.252459	0.0869884
6050154700	-0.0132023	0.0633466
6050156880	0.215897	0.0547032
6050156750	0.419078	0.0801878
6050143540	-0.511726	0.0726404
6050143380	0.148525	0.054228
6050130600	0.185054	0.0654935
6050130490	0.0110068	0.0599569
6050160900	-0.222109	0.0586315
6050160730	-0.0718862	0.0776292
6050004480	0.110737	0.0543667
6050004870	0.3902	0.0706579
6050099060	0.183821	0.0724007
6050099010	0.0808128	0.0768325
6050113570	0.091054	0.0878279
6050113660	0.45761	0.0644648
6050121460	0.301198	0.0585429
6050121450	0.436159	0.0610056
6050134950	0.120573	0.0651914
6050134940	0.0517744	0.0642932
6050004880	0.0684208	0.0728051
6050005180	0.0522814	0.056352
6050005190	0.133895	0.0599637
6050005490	0.0890673	0.0726265
6050005500	0.256683	0.0594191
6050006470	0.25248	0.0638918
6050006540	-0.638687	0.0902395
6050007000	-1.26899	0.0457289
6050239720	-0.39935	0.0637004
6050239820	0.104459	0.0603035
6050238750	-0.696225	0.0228626
6050238630	-0.198061	0.0497423
6050241280	-0.252143	0.053395
6050241250	-0.552932	0.0627108
6050261280	-0.340343	0.0611338
6050261380	0.0630499	0.0582305
6050263530	-0.0261497	0.0561994
6050263540	-0.3916	0.0554792
6050262220	0.115633	0.0720248
6050262110	0.0133663	0.0634673
6050298170	0.185372	0.0693569
6050298270	0.14501	0.0647788
6050250260	-0.593117	0.0508865
6050250180	-0.278664	0.063608
6050266340	0.0213743	0.0651483
6050266470	0.142635	0.0590849
6050325720	-0.218378	0.103762
6050325820	-0.260594	0.0709128
6050262360	-0.0586327	0.0746908
6050262490	-0.0883993	0.0578876
6050272340	0.155368	0.0694323
6050272470	-0.394432	0.0454965
6050384210	-0.390778	0.084784
6050384320	-0.155947	0.0655023
6050285930	-0.143968	0.0652336
6050285990	-0.0688303	0.066059
6050280410	-0.273374	0.0615177
6050280400	0.242839	0.0646386
6050405310	-0.551719	0.0713729
6050405320	-0.55195	0.115277
6050337190	0.00479411	0.0691877
6050337320	-0.0860537	0.0875126
6050294270	0.368931	0.0526793
6050294360	-0.0632972	0.0591602
6050247260	-0.359075	0.0247348
6050247270	-0.446291	0.077952
6050237360	-0.203464	0.0391934
6050237120	0.0308669	0.0700142
6050457830	-1.0093	0.0786615
6050457840	-0.509642	0.0968663
6050506430	-0.674786	0.150915
6050506420	-1.29546	0.177851
6050224360	0.0648007	0.0762403
6050224470	-0.0897654	0.0761273
6050532340	-0.528813	0.114283
6050483010	-0.0802205	0.101688
6050532350	-0.242446	0.0860177
6050483020	-0.30408	0.0832867
6050287830	0.0485698	0.07019
6050287820	-0.170741	0.0654792
6050425550	0.0635895	0.0635705
6050425540	0.0312769	0.0707014
6050266740	0.174262	0.0665907
6050266880	-0.297739	0.0567789
6050207670	-0.154451	0.0853583
6050207660	-0.00201294	0.0603994
6050491730	-0.17755	0.0652496
6050491720	-0.239893	0.0575412
6050532210	-0.21239	0.0665246
6050532200	-0.498044	0.0528342
6050315920	-0.37933	0.0659668
6050315910	-0.227084	0.0653036
6050007010	-0.491171	0.0646349
6050007050	-0.582675	0.0706934
6050007060	-0.220688	0.0603492
6050007090	-0.0419493	0.0659473
6050007100	-0.439345	0.0729385
6050007240	-0.219995	0.0723273
6050007250	-0.509264	0.0785016
6050007650	-0.260637	0.0492066
6050007660	0.191715	0.054588
6050344660	0.114171	0.0589015
6050345180	-0.204565	0.0834683
6050345000	-0.471203	0.0616405
6050411440	-0.29081	0.0921369
6050411450	-0.288411	0.0932279
6050408150	-0.629961	0.0619744
6050408040	-0.0581043	0.0468856
6050443080	-0.251889	0.07287
6050442950	-0.00994055	0.0831872
6050449500	-0.0382946	0.0613573
6050449170	0.0682159	0.0561891
6050458930	-0.0526574	0.0774987
6050459050	-0.253347	0.0570184
6050451380	-0.674697	0.064564
6050451390	-0.358625	0.0545493
6050476790	-0.362337	0.0900367
6050527670	-0.434916	0.0912423
6050527680	0.0684547	0.0468421
6050550960	0.0571392	0.0613913
6050551090	-0.088938	0.0751765
6050546240	-0.725724	0.0655138
6050546360	-0.78399	0.0830897
6050565980	-0.0600101	0.0696783
6050565970	-0.199667	0.0780146
6050594780	-0.410774	0.0734865
6050594790	-0.213354	0.0717308
6050622980	0.0845774	0.0780741
6050622990	0.0594762	0.0569862
6050624770	-0.627005	0.0893592
6050624870	0.140143	0.0473015
6050007960	-0.244145	0.0681568
6050008320	-0.186003	0.0567121
6050008620	0.362136	0.0456261
6050008630	0.450414	0.0450288
6050009220	0.313145	0.0260087
6050009230	0.487246	0.0348975
6050009250	0.144661	0.0369068
6050009260	0.588816	0.0372106
6050009430	-0.127815	0.0554964
6050009440	0.695024	0.0238464
6050009760	0.564958	0.0236156
6050334790	0.317351	0.0426962
6050372330	2.08893	0.0292584
6050372340	0.407595	0.0613991
6050401900	0.313768	0.0436668
6050401890	0.144338	0.06675
6050009770	0.226416	0.047983
6050010100	0.30153	0.0358941
6050010110	-0.537878	0.0200949
6050010510	0.0591298	0.0429697
6050010520	0.119965	0.0360697
6050010670	0.610081	0.051575
6050010680	-0.0113791	0.0406808
6050011240	-0.351086	0.0619399
6050011250	-0.129492	0.0442652
6050011780	0.483729	0.0631339
6050450420	0.241169	0.0991879
6050450410	0.118382	0.0754356
6050441200	0.836882	0.0742418
6050441330	0.214119	0.0477237
6050466270	-0.0264669	0.0648999
6050466150	0.00741884	0.0649397
6050481680	0.0442071	0.0682373
6050481670	0.183834	0.0469692
6050510750	-0.0598774	0.0485785
6050562020	-0.032187	0.0464467
6050562010	-0.164817	0.0567017
6050595200	0.0362223	0.0458154
6050595210	0.233928	0.0465209
6050639920	0.0404082	0.0505652
6050639910	-0.2907	0.0510867
6050649360	0.128071	0.0564944
6050649500	0.0866772	0.0568659
6050652910	0.199232	0.0500817
6050653020	0.214159	0.0567697
6050670380	-0.210467	0.0547187
6050670510	0.130012	0.0537301
6050684130	-0.22488	0.0522104
6050684180	-0.00880287	0.0533223
6050011790	0.0400145	0.0464477
6050011890	0.550643	0.0431428
6050011900	-0.083825	0.0426691
6050012020	-0.202616	0.0403448
6050012030	-0.956251	0.0361828
6050012280	-0.842678	0.0451489
6050012290	0.936381	0.0774924
6050012370	-0.756496	0.065167
6050012380	-0.409462	0.0617909
6050012580	-0.506283	0.0500993
6050012590	-0.651988	0.0499593
6050012790	0.122293	0.0529964
6050012800	-0.589246	0.0433788
6050013420	-0.453634	0.0355501
6050013430	0.232581	0.10388
6050013750	0.429806	0.0544503
6050013760	0.854162	0.0654829
6050014330	0.768095	0.0734772
6050015560	0.194048	0.0878297
6050015570	0.336004	0.0969978
6050015940	0.176863	0.10608
6050015950	0.0590416	0.116235
6050016720	-0.0651599	0.108428
6050016760	0.765732	0.0883997
6050852400	0.94768	0.0742194
6050852410	0.554611	0.104083
6050852210	0.328337	0.0946187
6050852180	0.718317	0.0855984
6050842120	0.476045	0.0832068
6050842130	0.434131	0.0901685
6050818720	0.60497	0.081339
6050818840	0.253131	0.111801
6050016770	0.751608	0.0485461
6050016970	0.678129	0.0806047
6050893010	0.266475	0.0888724
6050892920	0.643631	0.074514
6050887830	0.455147	0.0589089
6050887840	0.287411	0.0754493
6050887140	0.67453	0.0731091
6050887050	0.288662	0.0870461
6050879900	0.677991	0.0723973
6050879890	0.507325	0.0515452
6050870380	0.587084	0.075702
6050870370	0.696048	0.0767478
6050869680	0.145016	0.0941634
6050869670	0.136867	0.0843927
6050849780	0.50309	0.0759544
6050849790	0.520035	0.0654369
6050846530	0.152109	0.100619
6050846520	-0.031897	0.102511
6050837900	-0.155993	0.0933563
6050837910	0.245322	0.0804409
6050816640	0.471274	0.0679575
6050816630	0.461342	0.0753872
6050816240	0.213258	0.102434
6050816160	0.232075	0.0745676
6050814820	0.275651	0.0859582
6050814830	0.677705	0.0704126
6050830430	-0.0793352	0.0900488
6050830420	0.818477	0.0672018
6050808660	-0.243622	0.0975152
6050808670	0.190218	0.0836597
6050819650	-0.288021	0.071649
6050819640	0.534099	0.156149
6050790150	-1.44441	0.0845999
6050790160	0.139815	0.0709039
6050793610	0.151453	0.0891726
6050793620	-0.229197	0.0866393
6050774200	0.139277	0.0847523
6050774150	0.199132	0.0877171
6050762760	-0.0376019	0.0761968
6050762870	0.247601	0.1044
6050759380	-0.259264	0.0850852
6050759370	-0.230232	0.0976314
6050752460	-0.427419	0.105677
6050752470	-0.0986763	0.0943176
6050710030	-2.61784e-05	0.0734378
6050710170	0.0313364	0.076562
6050738860	-0.310105	0.102753
6050738870	-0.195687	0.0879273
6050728580	-0.297041	0.0851925
6050728570	-0.389918	0.0992173
6050755160	0.570877	0.0747383
6050755240	-0.0904683	0.0826528
6050721300	-0.292528	0.114534
6050721310	-0.334667	0.153411
6050718170	-0.271857	0.115319
6050718180	0.0354524	0.0957076
6050757580	0.171039	0.0822868
6050757590	0.268021	0.0936108
6050709810	-0.0934177	0.0888539
6050709820	0.0732132	0.103437
6050757070	-0.0428247	0.110784
6050757160	0.40546	0.109189
6050760520	0.42659	0.0655384
6050760600	0.0833366	0.0900554
6050705380	0.0614921	0.101088
6050705490	0.0991848	0.0825281
6050667100	0.0493926	0.0763008
6050667090	0.149427	0.0669918
6050681620	0.00554018	0.0760429
6050681720	0.0609552	0.0543157
6050680410	-0.395363	0.129131
6050680380	-0.172317	0.115672
6050709700	-0.140186	0.119764
6050709930	0.178741	0.0801481
6050708750	0.222632	0.066745
6050708820	0.606916	0.0940152
6050674150	-0.429066	0.0754315
6050674210	0.725077	0.062341
6050675150	-0.323909	0.101387
6050675090	-0.00941988	0.0726269
6050719760	-0.141742	0.07656
6050719850	-0.405802	0.0825153
6050016980	0.621093	0.0770129
6050017380	0.656821	0.0550531
6050017540	0.778022	0.0595782
6050017980	1.09574	0.0913597
6050018290	1.0989	0.0913597
6050018850	0.37887	0.0726065
6050933820	-0.096312	0.0765981
6050933800	0.260682	0.0937382
6050913910	-0.938813	0.0612524
6050913900	-0.987226	0.0578494
6050877660	-1.12684	0.0666938
6050862860	-1.29609	0.0438462
6050862810	-1.36062	0.0194765
6050019090	0.00169983	0.0475603
6050934620	-0.269652	0.0617271
6050934630	-0.525345	0.0570492
6050937230	-0.358735	0.058279
6050937260	-0.357386	0.063083
6050942390	-0.00165784	0.0392154
6050942410	-0.205797	0.0667609
6050942470	-0.315389	0.0441015
6050942450	-0.560089	0.0485669
6050020000	-0.328774	0.0454269
6050954860	-0.518365	0.0437347
6050954870	-0.385301	0.0424753
6050960240	-0.629758	0.0437459
6050960220	-0.400307	0.0578752
6050960610	-0.628808	0.0424753
6050960580	-0.631752	0.0424753
6050958450	-0.652895	0.0424753
6050958420	-0.780224	0.0424753
6050020960	-0.0547659	0.0509177
6050021020	-0.255453	0.0509177
6050021030	-0.219372	0.0509177
6050021060	0.0350311	0.0509177
6050021070	-0.116143	0.0509177
6050021160	-0.167103	0.0509177
6050021170	-0.085368	0.0509177
6050021180	-0.43494	0.0509177
6050021190	0.198483	0.0509177
6050021210	-0.174775	0.0595663
6050024060	0.444613	0.0427865
6050025410	0.764411	0.0251981
6050025420	0.894041	0.0570877
6050026140	-0.0631198	0.0499997
6050026750	-0.495485	0.0505562
6050026760	-0.546071	0.0542669
6050026990	-0.662313	0.0578607
6050027000	-0.421841	0.0658265
6050027220	-0.373224	0.060833
6050027230	-1.11099	0.0751303
6050027290	-0.885076	0.0660425
6050027300	-0.82166	0.079767
6050027770	-0.855908	0.0700774
6050027780	-0.446207	0.0572322
6050028110	-0.984175	0.0739034
6050028120	-1.13759	0.0700774
6050029280	0.10401	0.0756302
6050029580	-1.44063	0.132152
6050029590	2.0126	0.0703452
6050029610	-1.49691	0.0687612
6050029620	0.483349	0.101471
6050029720	-0.0147818	0.134271
6050029730	1.49083	0.24824
6050032100	0.0650853	0.0588861
6050032110	0.635987	0.0520187
6050032290	1.42855	0.0567558
6050032610	0.481331	0.0388061
6050032620	1.15923	0.0895009
6050033220	0.0900657	0.0491855
6050033230	0.438037	0.0428008
6050033560	0.441565	0.0627677
6050033570	0.524111	0.0434205
6050034060	0.74233	0.0643735
6050034070	0.496001	0.0525041
6050035990	0.136253	0.0263425
6050040460	-0.827183	0.054441
6050040470	1.98102	0.620709
6050040480	0.380828	0.0682171
6050040490	1.87723	0.600327
6050040500	-0.0325714	0.042992
6050040510	0.882764	0.0913597
6050040520	-2.7576	0.074019
6050040530	-0.611196	0.0607241
6050040540	3.74444	0.613898
6050040550	-0.125997	0.042992
6050040590	-0.561099	0.042992
6050040600	0.264647	0.07295
6050040610	-0.368848	0.0800196
6050040670	-0.137993	0.0530389
6050040680	0.438194	0.0636778
6050040710	2.36591	0.607864
6050040750	0.735703	0.0839481
6050040760	0.155223	0.0635342
6050040780	-0.471662	0.0440377
6050040790	0.118611	0.0396619
6050040810	-0.553058	0.0424753
6050040890	-0.519013	0.0457608
6050040900	0.80937	0.0577093
6050040910	0.609069	0.0768875
6050040920	-0.604115	0.0440377
6050041010	-0.331933	0.0566473
6050041070	0.053985	0.10571
6050041130	0.0139713	0.042992
6050041170	2.33243	0.602657
6050041200	0.301499	0.0759754
6050041310	-0.175013	0.0456048
6050042900	0.088062	0.042992

## Sheet: Figure_3b
Sub_basin_ID	Speciation_partial_residuals	Oral_gape_position_evolution
6050000010	0.16457	0.00171409
6050000740	0.0451591	0.00157124
6050068100	-0.181065	0.00142877
6050068110	-0.0370562	0.0016625
6050070260	0.00329995	0.00178581
6050070270	-0.233395	0.00138049
6050069460	-0.0455431	0.00149821
6050069430	0.0471091	0.00151519
6050089660	0.0862484	0.0017197
6050089740	-0.0435299	0.00165213
6050000750	0.315917	0.00176444
6050001940	0.369085	0.00227555
6050001950	0.78223	0.00200933
6050003210	0.590834	0.00202668
6050003220	0.151171	0.00197561
6050003680	0.397069	0.00224012
6050003690	-2.50637	0.0120527
6050004060	0.40542	0.00124191
6050004070	-0.406844	0.00420875
6050004470	0.164016	0.00314806
6050075390	0.049881	0.00229656
6050075410	-0.389053	0.00432338
6050079390	-0.0495286	0.00267135
6050079310	-0.22546	0.00272856
6050084190	-0.230505	0.00295699
6050084230	0.089374	0.00296178
6050084040	-0.00163569	0.00230431
6050084130	0.259804	0.00236244
6050084460	-0.105575	0.00271453
6050084380	-0.163486	0.00450483
6050084750	0.227868	0.00296321
6050084790	-0.0478434	0.00307191
6050081020	0.0766244	0.00327657
6050080920	0.0951185	0.00257657
6050079970	0.30952	0.00328072
6050079860	0.230921	0.00312497
6050079280	0.298279	0.00363138
6050079250	0.0305264	0.00377555
6050102250	-0.199273	0.00531894
6050102330	-0.194263	0.00393534
6050134450	-0.0255494	0.00346668
6050134460	-0.167687	0.00277082
6050134890	0.0170775	0.00396611
6050134790	-0.168078	0.00308526
6050083060	0.162805	0.0046766
6050083130	0.555055	0.00436731
6050104180	0.0823026	0.0029383
6050104230	-0.156451	0.00359644
6050137270	0.195567	0.00307334
6050137380	0.0145823	0.00294902
6050136480	-0.0317543	0.0034025
6050136450	0.0554548	0.00296417
6050150590	-0.176861	0.00362715
6050150580	0.259319	0.00327903
6050126730	0.09514	0.0035173
6050126850	0.1077	0.0029592
6050129600	-0.306808	0.00410692
6050129810	-0.310326	0.00431296
6050154590	-0.0523063	0.0030939
6050154700	-0.0981569	0.00284011
6050156880	0.34752	0.0030675
6050156750	-0.0510372	0.00224202
6050143540	0.116875	0.00484109
6050143380	0.161581	0.00275588
6050130600	0.2067	0.0034942
6050130490	0.804482	0.00340266
6050160900	0.144226	0.00325496
6050160730	0.0619802	0.00391045
6050004480	-0.0526068	0.00229049
6050004870	0.0689147	0.00268337
6050099060	0.00491474	0.00330866
6050099010	-0.089367	0.00305098
6050113570	-0.192128	0.00321567
6050113660	0.123444	0.00251583
6050121460	0.21515	0.00266758
6050121450	0.44279	0.00292598
6050134950	-0.102003	0.00240186
6050134940	-0.0459505	0.00276956
6050004880	-0.107041	0.00349895
6050005180	0.0925636	0.0028912
6050005190	0.152555	0.00342157
6050005490	-0.0329847	0.00297923
6050005500	0.136528	0.00303985
6050006470	0.0719582	0.00240731
6050006540	-0.520595	0.00457639
6050007000	0.0318506	0.00532619
6050239720	0.142884	0.0052617
6050239820	0.0102193	0.00334777
6050238750	-0.047926	0.00147054
6050238630	0.126875	0.00329394
6050241280	0.0301775	0.0034092
6050241250	0.0170612	0.00482003
6050261280	0.0858447	0.00427999
6050261380	-0.215873	0.00143422
6050263530	0.0915388	0.00402813
6050263540	0.041175	0.00401728
6050262220	-0.0945444	0.00394505
6050262110	-0.0723298	0.00373626
6050298170	-0.116997	0.0018228
6050298270	-0.0887203	0.00217613
6050250260	0.0977101	0.00440994
6050250180	-0.166776	0.0034737
6050266340	0.152142	0.00404069
6050266470	-0.0553018	0.00291014
6050325720	-0.499936	0.00405952
6050325820	-0.198237	0.00340827
6050262360	-0.203507	0.00373201
6050262490	-0.0696076	0.00332123
6050272340	-0.0788515	0.00283369
6050272470	-0.156538	0.00253931
6050384210	-0.16298	0.00465764
6050384320	0.000639702	0.00296117
6050285930	-0.118858	0.00386838
6050285990	-0.00662019	0.00409331
6050280410	-0.00873079	0.00451008
6050280400	-0.0169521	0.00381887
6050405310	-0.232228	0.00311431
6050405320	-0.412688	0.00510601
6050337190	0.00034017	0.00387385
6050337320	-0.25861	0.00367794
6050294270	0.121095	0.00287914
6050294360	0.0171423	0.00358389
6050247260	0.197546	0.00180377
6050247270	-0.159086	0.00441774
6050237360	0.325728	0.00338947
6050237120	-0.0800664	0.00346462
6050457830	-0.171681	0.00562044
6050457840	-0.429991	0.004446
6050506430	-0.815785	0.00395963
6050506420	-1.48448	0.00541098
6050224360	-0.0752085	0.00361576
6050224470	-0.184116	0.00348319
6050532340	-0.83736	0.0022513
6050483010	-0.390806	0.00272277
6050532350	-0.315459	0.00344073
6050483020	-0.328501	0.00366497
6050287830	-0.0959409	0.00359082
6050287820	-0.109223	0.004269
6050425550	0.0387094	0.00350127
6050425540	-0.154629	0.00365433
6050266740	-0.1145	0.00348003
6050266880	-0.00263949	0.00401514
6050207670	-0.173746	0.00405409
6050207660	0.0495613	0.00287234
6050491730	-0.0355203	0.00396894
6050491720	0.222948	0.00396648
6050532210	-0.017566	0.00343845
6050532200	0.104594	0.00319615
6050315920	0.0563217	0.00297033
6050315910	0.166632	0.00408684
6050007010	0.0358693	0.00516286
6050007050	-0.259264	0.00477477
6050007060	0.0320425	0.00418015
6050007090	-0.0735092	0.00358795
6050007100	-0.314264	0.00427674
6050007240	-0.540784	0.0020975
6050007250	-0.359694	0.00462686
6050007650	-0.0279034	0.00308552
6050007660	0.00188367	0.00234989
6050344660	0.123553	0.00294391
6050345180	-0.0960757	0.00480821
6050345000	0.0902798	0.00461794
6050411440	-0.211881	0.00488479
6050411450	-0.183592	0.00518153
6050408150	0.164759	0.0050661
6050408040	0.244791	0.00264023
6050443080	-0.00859488	0.00481309
6050442950	-0.103994	0.00342946
6050449500	0.136134	0.00371543
6050449170	0.310948	0.00369823
6050458930	-0.0934471	0.00356291
6050459050	0.141734	0.00388551
6050451380	0.0739161	0.00466848
6050451390	0.223121	0.00410113
6050476790	-0.477333	0.00322136
6050527670	-0.369352	0.00387437
6050527680	-0.0598597	0.00133206
6050550960	0.0927518	0.0031935
6050551090	-0.109661	0.00325343
6050546240	0.0475836	0.00515491
6050546360	-0.113304	0.0059029
6050565980	0.0182394	0.00355505
6050565970	-0.147614	0.00339689
6050594780	0.153294	0.00444295
6050594790	0.166936	0.00370741
6050622980	-0.37544	0.0016051
6050622990	0.049257	0.00128477
6050624770	-0.367806	0.00402334
6050624870	0.437497	0.00210704
6050007960	-0.279926	0.00319538
6050008320	-0.625785	0.00120829
6050008620	0.144447	0.00149138
6050008630	0.113426	0.00116979
6050009220	0.24514	0.00132644
6050009230	0.128827	0.000996626
6050009250	0.222471	0.00135487
6050009260	0.354433	0.00115799
6050009430	-0.367104	0.00125729
6050009440	0.68529	0.000786024
6050009760	0.53121	0.000831726
6050334790	0.0641024	0.000878063
6050372330	1.88766	0.000736631
6050372340	0.312062	0.00114376
6050401900	0.210066	0.000941891
6050401890	-0.628503	0.000587606
6050009770	0.104966	0.00177338
6050010100	0.18809	0.00155181
6050010110	-0.296313	0.00129351
6050010510	0.00587013	0.00174696
6050010520	0.219072	0.00158332
6050010670	0.405301	0.00153738
6050010680	0.0247902	0.00167288
6050011240	-0.169189	0.00205608
6050011250	0.0145571	0.00185825
6050011780	0.140955	0.00122404
6050450420	-0.341159	0.00141419
6050450410	-0.142826	0.00183166
6050441200	0.335896	0.001029
6050441330	0.046221	0.0011371
6050466270	-0.20954	0.00130709
6050466150	-0.306085	0.00109859
6050481680	-0.313999	0.00109459
6050481670	0.207525	0.00167905
6050510750	0.288258	0.00202387
6050562020	0.131039	0.00173634
6050562010	0.109513	0.00208956
6050595200	0.199708	0.00163472
6050595210	0.215143	0.0013553
6050639920	0.0797575	0.00154854
6050639910	-0.00474986	0.00211942
6050649360	0.179489	0.00199216
6050649500	0.180327	0.00195906
6050652910	0.358378	0.00185888
6050653020	0.28267	0.00199889
6050670380	-0.0587562	0.00191578
6050670510	0.0797607	0.00116879
6050684130	0.0845117	0.00193103
6050684180	0.174174	0.00176245
6050011790	-0.0435012	0.00140838
6050011890	0.301945	0.00110102
6050011900	-0.128773	0.00129819
6050012020	-0.157232	0.00131187
6050012030	-0.321883	0.00363637
6050012280	-0.274928	0.00147391
6050012290	0.31237	0.00124931
6050012370	-0.217101	0.00397736
6050012380	-0.231564	0.00201977
6050012580	-0.187123	0.00170427
6050012590	-0.198025	0.00232838
6050012790	0.0950452	0.00203902
6050012800	-0.207002	0.00223428
6050013420	-0.166126	0.0020582
6050013430	-0.272796	0.00300048
6050013750	0.265939	0.00168984
6050013760	0.246969	0.00190734
6050014330	0.306607	0.00289741
6050015560	-0.032165	0.00370019
6050015570	0.0433599	0.00398921
6050015940	-0.101282	0.00459654
6050015950	-0.254235	0.00488704
6050016720	-0.158003	0.00514216
6050016760	0.310567	0.00327243
6050852400	0.502537	0.00241326
6050852410	0.179946	0.00376017
6050852210	-0.0253136	0.00414198
6050852180	0.337543	0.0031638
6050842120	0.285204	0.00329015
6050842130	0.158713	0.00370961
6050818720	0.671909	0.00243326
6050818840	0.228522	0.00376429
6050016770	0.319343	0.0016126
6050016970	0.222815	0.0032408
6050893010	0.0995651	0.00393249
6050892920	0.275015	0.00314142
6050887830	0.365383	0.00327888
6050887840	0.0824417	0.00286057
6050887140	0.333157	0.00286989
6050887050	0.0496483	0.00378696
6050879900	0.318406	0.00300151
6050879890	0.306392	0.00166319
6050870380	0.255204	0.00304342
6050870370	0.27452	0.00286487
6050869680	-0.0830499	0.00345582
6050869670	0.12597	0.00387956
6050849780	0.18316	0.00288536
6050849790	0.285786	0.00270091
6050846530	-0.169103	0.00379018
6050846520	-0.118079	0.00391054
6050837900	-0.240804	0.0041243
6050837910	0.00454913	0.00312324
6050816640	0.33096	0.00269579
6050816630	0.1884	0.00239565
6050816240	-0.0291814	0.00411644
6050816160	0.156267	0.0033994
6050814820	-0.0897511	0.00347281
6050814830	0.385615	0.00300021
6050830430	-0.0123387	0.0047201
6050830420	0.598266	0.00204647
6050808660	-0.168571	0.00364726
6050808670	-0.0488649	0.00325293
6050819650	0.216207	0.00244266
6050819640	-0.808341	0.00230931
6050790150	-0.495833	0.00347858
6050790160	0.115595	0.00307289
6050793610	-0.0450678	0.00372769
6050793620	-0.0958631	0.00411081
6050774200	0.0420105	0.00317443
6050774150	-0.0237095	0.00303751
6050762760	-0.108865	0.00280615
6050762870	-0.0115829	0.00310694
6050759380	-0.104771	0.00428388
6050759370	-0.23338	0.00416381
6050752460	-0.314772	0.00508193
6050752470	-0.108053	0.00422783
6050710030	0.0376407	0.00323078
6050710170	0.18755	0.00341368
6050738860	-0.329244	0.00431694
6050738870	-0.00678424	0.00409408
6050728580	-0.0591559	0.00427534
6050728570	-0.186898	0.00484823
6050755160	0.284899	0.00204675
6050755240	0.0456973	0.00313138
6050721300	-0.246999	0.0049325
6050721310	-0.720695	0.00455881
6050718170	-0.418551	0.00429097
6050718180	-0.0521559	0.00331193
6050757580	-0.0377716	0.00218741
6050757590	0.0453485	0.00261317
6050709810	-0.0531407	0.0030788
6050709820	-0.205786	0.0028681
6050757070	-0.241055	0.00302791
6050757160	0.0291028	0.00263435
6050760520	0.473843	0.00167129
6050760600	-0.078447	0.0028562
6050705380	-0.111493	0.00305536
6050705490	0.124915	0.00288784
6050667100	0.0222419	0.00335789
6050667090	0.151836	0.00290603
6050681620	-0.0827569	0.00231665
6050681720	0.272053	0.00208546
6050680410	-0.51328	0.00389851
6050680380	-0.200205	0.00352918
6050709700	-0.24888	0.00351607
6050709930	0.127371	0.00249971
6050708750	0.149059	0.00190285
6050708820	0.338883	0.00246513
6050674150	-0.205246	0.00277853
6050674210	0.519353	0.0010476
6050675150	-0.276359	0.00318086
6050675090	0.0890261	0.0021871
6050719760	-0.0108656	0.0024845
6050719850	-0.0969763	0.00301445
6050016980	0.219216	0.00295337
6050017380	0.357461	0.0013374
6050017540	0.504658	0.00213384
6050017980	0.877829	0.00291011
6050018290	0.88872	0.00291011
6050018850	0.189828	0.0032914
6050933820	-0.156579	0.00294728
6050933800	0.180573	0.00341182
6050913910	-0.216799	0.00333346
6050913900	-0.544007	0.00368581
6050877660	-0.104162	0.00339123
6050862860	0.260277	0.00200322
6050862810	-0.336148	0.00303861
6050019090	0.116547	0.00241983
6050934620	-0.482548	0.00278755
6050934630	-0.222115	0.00262324
6050937230	-0.0570849	0.00283255
6050937260	-0.105917	0.0030741
6050942390	0.017789	0.00202556
6050942410	-0.214958	0.00323315
6050942470	-0.21869	0.00279931
6050942450	-0.344703	0.00270321
6050020000	-0.618195	0.00285192
6050954860	-0.350393	0.00270221
6050954870	-0.119215	0.00258965
6050960240	-0.391152	0.00270188
6050960220	-0.649778	0.00311892
6050960610	-0.145808	0.00258965
6050960580	-0.165965	0.00258965
6050958450	-0.162531	0.00258965
6050958420	-0.206936	0.00258965
6050020960	0.0129791	0.00249744
6050021020	-0.051357	0.00249744
6050021030	-0.03243	0.00249744
6050021060	0.0398579	0.00249744
6050021070	0.00334955	0.00249744
6050021160	-0.0215913	0.00249744
6050021170	0.00932141	0.00249744
6050021180	-0.0820819	0.00249744
6050021190	0.110312	0.00249744
6050021210	-0.726878	0.00284474
6050024060	0.264008	0.00267489
6050025410	0.374662	0.00187532
6050025420	0.347852	0.00389859
6050026140	0.0515292	0.00444984
6050026750	-0.168993	0.00458963
6050026760	-0.261569	0.00489644
6050026990	-0.326476	0.00521823
6050027000	-0.184958	0.00561
6050027220	-0.319952	0.00457192
6050027230	-0.53711	0.00623746
6050027290	-0.296653	0.00580175
6050027300	-0.275335	0.00667072
6050027770	-0.295834	0.00594014
6050027780	-0.255656	0.00453601
6050028110	-0.0217422	0.00644962
6050028120	-0.491367	0.00594014
6050029280	-0.0579457	0.00132254
6050029580	-0.846608	0.00258618
6050029590	0.29951	0.00133538
6050029610	-0.746953	0.00142482
6050029620	-0.387673	0.00099152
6050029720	-0.212521	0.00256745
6050029730	-0.422877	0.00426229
6050032100	-0.373134	0.000963417
6050032110	0.0376867	0.000952798
6050032290	0.571238	0.00108184
6050032610	0.194203	0.00196299
6050032620	0.33594	0.00133447
6050033220	-0.0326592	0.00165937
6050033230	0.114234	0.00131741
6050033560	0.424124	0.0024596
6050033570	0.0560167	0.00156758
6050034060	0.280698	0.00195895
6050034070	0.204952	0.00146375
6050035990	0.149057	0.00164267
6050040460	-0.18246	0.00291791
6050040470	0.523304	0.013222
6050040480	0.4634	0.00262755
6050040490	0.438468	0.0128222
6050040500	0.00834356	0.00214726
6050040510	0.787238	0.00291011
6050040520	-0.593499	0.00264049
6050040530	-0.209567	0.00342023
6050040540	1.05808	0.0131405
6050040550	-0.037595	0.00214726
6050040590	-0.117904	0.00214726
6050040600	0.463339	0.0029004
6050040610	-0.41343	0.00224492
6050040670	0.0785122	0.0025985
6050040680	0.262537	0.00217717
6050040710	0.666739	0.0130405
6050040750	0.405492	0.00263457
6050040760	0.305923	0.0031588
6050040780	-0.25222	0.0021854
6050040790	0.00938581	0.00227771
6050040810	-0.150694	0.00258965
6050040890	-0.144195	0.00252551
6050040900	0.625996	0.00167721
6050040910	0.284532	0.00301194
6050040920	-0.300782	0.0021854
6050041010	0.346567	0.00377337
6050041070	-0.0170075	0.00457977
6050041130	-0.00575212	0.00214726
6050041170	0.74385	0.0127854
6050041200	0.204293	0.00330684
6050041310	-0.0156284	0.00204822
6050042900	0.0323346	0.00214726

## Sheet: Figure_3c
Sub_basin_ID	Speciation_partial_residuals	Relative_maxillary_length_evolution
6050000010	0.127147	0.00403575
6050000740	-0.149659	0.00570268
6050068100	-0.304274	0.00425769
6050068110	-0.1201	0.00396205
6050070260	-0.0874458	0.00346223
6050070270	-0.401731	0.00444894
6050069460	-0.156519	0.00362094
6050069430	-0.054376	0.00361854
6050089660	-0.0678326	0.00387997
6050089740	-0.139342	0.00350984
6050000750	0.265188	0.00366598
6050001940	0.362459	0.00349561
6050001950	0.701386	0.00461681
6050003210	0.527254	0.0042091
6050003220	0.316374	0.00140621
6050003680	0.426159	0.00380221
6050003690	-2.44687	0.0123153
6050004060	0.325858	0.00400576
6050004070	-0.361412	0.00643896
6050004470	0.184292	0.00537696
6050075390	-0.0583948	0.0051068
6050075410	-0.374484	0.00618986
6050079390	-0.115413	0.00479886
6050079310	-0.340017	0.00503463
6050084190	-0.311469	0.00506479
6050084230	0.0790011	0.00528183
6050084040	-0.082517	0.00449556
6050084130	0.204801	0.00470526
6050084460	-0.175939	0.00465058
6050084380	-0.221611	0.0071502
6050084750	0.181455	0.0049178
6050084790	-0.192978	0.00549485
6050081020	0.13806	0.0044119
6050080920	0.101734	0.00363674
6050079970	0.257827	0.00564949
6050079860	0.199588	0.00475441
6050079280	0.20192	0.00606158
6050079250	0.131271	0.00438139
6050102250	-0.0943906	0.00585109
6050102330	-0.310141	0.00607405
6050134450	-0.158182	0.00700285
6050134460	-0.218293	0.00562549
6050134890	0.0747825	0.0060779
6050134790	-0.232766	0.00699037
6050083060	0.223784	0.00557988
6050083130	0.567277	0.00621614
6050104180	-0.00454942	0.00491372
6050104230	-0.285368	0.00575491
6050137270	0.343421	0.0041179
6050137380	0.0165223	0.00573795
6050136480	-0.0382483	0.00614628
6050136450	-0.117574	0.00618273
6050150590	-0.164577	0.00582089
6050150580	0.197415	0.00626412
6050126730	0.0520524	0.00465457
6050126850	0.0718079	0.00503178
6050129600	-0.395726	0.0062675
6050129810	-0.382397	0.00643052
6050154590	-0.197743	0.00695805
6050154700	-0.100115	0.00573381
6050156880	0.272286	0.00650508
6050156750	-0.251178	0.00625868
6050143540	0.17301	0.00684728
6050143380	0.184465	0.00480012
6050130600	0.113925	0.00508477
6050130490	0.699024	0.00537319
6050160900	0.21503	0.00383011
6050160730	0.0305913	0.00507291
6050004480	0.0465521	0.00445044
6050004870	0.16027	0.00459128
6050099060	0.0167693	0.00619171
6050099010	-0.138065	0.00593271
6050113570	-0.234091	0.00621744
6050113660	0.0386129	0.0065468
6050121460	0.235081	0.00523215
6050121450	0.461083	0.00569989
6050134950	0.00884667	0.00389337
6050134940	-0.0585899	0.004651
6050004880	-0.0676558	0.00508276
6050005180	0.259693	0.00368481
6050005190	0.27647	0.00484722
6050005490	-0.0230461	0.0053887
6050005500	0.226193	0.00449205
6050006470	-0.0327751	0.00580878
6050006540	-0.550756	0.00706849
6050007000	0.188	0.00757816
6050239720	0.218764	0.00663412
6050239820	-0.082826	0.00517906
6050238750	-0.279898	0.00686839
6050238630	0.22953	0.00490198
6050241280	0.0114691	0.00505729
6050241250	0.214054	0.00503589
6050261280	0.0865287	0.00598673
6050261380	-0.265956	0.00351709
6050263530	0.127493	0.00490995
6050263540	0.144412	0.00467192
6050262220	-0.217501	0.00586761
6050262110	-0.221557	0.00620346
6050298170	-0.0975033	0.00402398
6050298270	-0.13249	0.00426864
6050250260	0.215406	0.00527504
6050250180	-0.160171	0.00516239
6050266340	0.094938	0.00658751
6050266470	-0.0187201	0.0047505
6050325720	-0.503809	0.00616395
6050325820	-0.217012	0.00539309
6050262360	-0.167283	0.00550361
6050262490	-0.0700411	0.00539684
6050272340	-0.143005	0.00517485
6050272470	-0.253699	0.00582374
6050384210	-0.175761	0.00619903
6050384320	-0.0995414	0.00598132
6050285930	-0.231673	0.00585973
6050285990	0.00263748	0.00593779
6050280410	0.0359925	0.00594912
6050280400	-0.0837354	0.00582074
6050405310	-0.191061	0.00472936
6050405320	-0.399116	0.00776623
6050337190	0.119705	0.00532205
6050337320	-0.221315	0.00534243
6050294270	0.13678	0.00516202
6050294360	0.0173621	0.00580093
6050247260	0.0707182	0.00756623
6050247270	-0.139919	0.00691301
6050237360	0.30304	0.00732288
6050237120	-0.221852	0.00637832
6050457830	-0.0392002	0.00629569
6050457840	-0.417189	0.00557022
6050506430	-1.22942	0.0103229
6050506420	-1.68745	0.00916748
6050224360	-0.0970006	0.00658137
6050224470	-0.176858	0.00606494
6050532340	-1.15588	0.00744141
6050483010	-0.554693	0.00563418
6050532350	-0.40751	0.00570147
6050483020	-0.348383	0.00501856
6050287830	-0.133052	0.00573802
6050287820	0.00137499	0.00558965
6050425550	-0.0387727	0.00584237
6050425540	-0.26408	0.00544478
6050266740	-0.0906156	0.0053053
6050266880	0.104814	0.00535043
6050207670	-0.192018	0.00721057
6050207660	0.0995436	0.00559009
6050491730	-0.0359233	0.00547017
6050491720	0.239268	0.0048451
6050532210	-0.0318417	0.00570991
6050532200	0.0604735	0.00507394
6050315920	-0.0505249	0.00483334
6050315910	0.179408	0.00522617
6050007010	0.241505	0.00659526
6050007050	-0.0759696	0.00613518
6050007060	0.161014	0.00625028
6050007090	0.0515522	0.00552965
6050007100	-0.240993	0.00559475
6050007240	-0.579473	0.0040722
6050007250	-0.249086	0.00546293
6050007650	-0.0317033	0.00539935
6050007660	0.0286346	0.00428849
6050344660	0.116444	0.00451418
6050345180	0.0255867	0.00488834
6050345000	0.270754	0.00437844
6050411440	-0.112911	0.00528678
6050411450	-0.0787676	0.00541818
6050408150	0.239219	0.00616214
6050408040	0.237144	0.00403481
6050443080	0.16583	0.00464893
6050442950	-0.207207	0.00614107
6050449500	0.0986608	0.00599934
6050449170	0.3971	0.00437533
6050458930	-0.164911	0.00562662
6050459050	0.116326	0.00608334
6050451380	0.198562	0.00495209
6050451390	0.37022	0.00393275
6050476790	-0.513655	0.00486516
6050527670	-0.383618	0.00543737
6050527680	-0.130176	0.00346955
6050550960	0.0111813	0.005536
6050551090	-0.107382	0.00473364
6050546240	0.20448	0.00460425
6050546360	0.0262319	0.00591434
6050565980	0.0319269	0.00454957
6050565970	-0.180152	0.0048291
6050594780	0.208541	0.00519445
6050594790	0.102532	0.00572957
6050622980	-0.54915	0.0043583
6050622990	-0.0338469	0.00315477
6050624770	-0.337202	0.00510025
6050624870	0.460166	0.00330944
6050007960	-0.260554	0.00470327
6050008320	-0.653131	0.0032419
6050008620	0.1836	0.00260577
6050008630	0.143686	0.00242898
6050009220	0.238329	0.00304446
6050009230	0.031074	0.00352887
6050009250	0.213142	0.00312509
6050009260	0.318059	0.00316609
6050009430	-0.37571	0.0028328
6050009440	0.704972	0.00252855
6050009760	0.552044	0.00234944
6050334790	-0.0325321	0.00344755
6050372330	1.81068	0.00335391
6050372340	0.0273229	0.00627805
6050401900	0.164699	0.00270655
6050401890	-0.673406	0.00193852
6050009770	0.0516761	0.0038668
6050010100	0.187981	0.00296415
6050010110	-0.204535	0.00182307
6050010510	0.11537	0.00201446
6050010520	0.250989	0.00292129
6050010670	0.316419	0.0041805
6050010680	0.0851525	0.00276798
6050011240	-0.157495	0.00357166
6050011250	0.0659214	0.00318602
6050011780	0.137332	0.00273417
6050450420	-0.402964	0.00319729
6050450410	-0.137728	0.00320924
6050441200	0.306546	0.00234519
6050441330	0.0118558	0.00316236
6050466270	-0.25659	0.00342196
6050466150	-0.402417	0.00320163
6050481680	-0.401641	0.00325965
6050481670	0.202688	0.00309551
6050510750	0.350438	0.00284638
6050562020	0.150994	0.00283213
6050562010	0.0853959	0.00383236
6050595200	0.21205	0.00285871
6050595210	0.186942	0.00299594
6050639920	0.0475073	0.00325301
6050639910	-0.0103951	0.00370215
6050649360	0.176061	0.00332587
6050649500	0.23535	0.00254742
6050652910	0.353804	0.00334279
6050653020	0.255822	0.00354959
6050670380	0.0153929	0.00207326
6050670510	0.0255343	0.00281896
6050684130	0.0956226	0.00326386
6050684180	0.181723	0.00310568
6050011790	-0.041575	0.00322152
6050011890	0.26096	0.00360956
6050011900	-0.0929777	0.00276831
6050012020	-0.10424	0.0025644
6050012030	0.0545024	0.00149716
6050012280	-0.232964	0.00298542
6050012290	-0.0340737	0.00735245
6050012370	-0.0876345	0.00468194
6050012380	-0.305488	0.00495253
6050012580	-0.247548	0.00432316
6050012590	-0.218537	0.00462927
6050012790	0.0987162	0.00386145
6050012800	-0.084828	0.00285277
6050013420	-0.000144877	0.00223309
6050013430	-0.265171	0.00424129
6050013750	0.352057	0.00243387
6050013760	0.277778	0.00348871
6050014330	0.478082	0.00368572
6050015560	0.124646	0.00483799
6050015570	0.195995	0.00544979
6050015940	0.130875	0.00607635
6050015950	-0.0340659	0.00644449
6050016720	0.163521	0.0055833
6050016760	0.403391	0.00543309
6050852400	0.571208	0.00520789
6050852410	0.219781	0.00662895
6050852210	0.124858	0.00528838
6050852180	0.421547	0.00566909
6050842120	0.30904	0.00524947
6050842130	0.246897	0.00556538
6050818720	0.715578	0.00468019
6050818840	0.235602	0.00610393
6050016770	0.48817	0.00342194
6050016970	0.46617	0.00512722
6050893010	0.177368	0.00662293
6050892920	0.444122	0.00546675
6050887830	0.610607	0.00488755
6050887840	0.208132	0.00473356
6050887140	0.337315	0.00590092
6050887050	0.21293	0.00492952
6050879900	0.327781	0.00554435
6050879890	0.394782	0.00399818
6050870380	0.261132	0.00591303
6050870370	0.372404	0.00549183
6050869680	-0.0695499	0.00667093
6050869670	0.253868	0.00560721
6050849780	0.221976	0.00538984
6050849790	0.327039	0.00592459
6050846530	-0.0917983	0.00558556
6050846520	-0.10411	0.00681118
6050837900	-0.119812	0.00559598
6050837910	0.0580878	0.00545761
6050816640	0.386135	0.00535581
6050816630	0.118775	0.00629827
6050816240	0.0114289	0.00689427
6050816160	0.161476	0.00649142
6050814820	-0.0147009	0.00560885
6050814830	0.325495	0.00548757
6050830430	0.102674	0.00679484
6050830420	0.708603	0.00378783
6050808660	-0.101382	0.00433099
6050808670	-0.0335615	0.00555312
6050819650	0.179106	0.004083
6050819640	-0.841028	0.0042504
6050790150	-0.560219	0.0045135
6050790160	0.170007	0.00502826
6050793610	-0.00870777	0.00508097
6050793620	-0.0168763	0.00554356
6050774200	0.0631759	0.00473693
6050774150	-0.0165388	0.00456585
6050762760	-0.0905242	0.00437598
6050762870	0.0649092	0.00381953
6050759380	-0.0763066	0.00601694
6050759370	-0.162232	0.00456562
6050752460	-0.183182	0.00548243
6050752470	-0.0380661	0.00504493
6050710030	0.0235087	0.00531182
6050710170	0.14939	0.00637714
6050738860	-0.248741	0.00482701
6050738870	0.0714783	0.00507758
6050728580	0.0149854	0.00522153
6050728570	-0.118593	0.00556984
6050755160	0.418726	0.00196542
6050755240	0.0477754	0.00494106
6050721300	-0.243754	0.00612944
6050721310	-0.682263	0.00509414
6050718170	-0.406064	0.00530563
6050718180	0.0191275	0.00399748
6050757580	-0.060753	0.00388842
6050757590	0.0523936	0.00383379
6050709810	-0.107256	0.00478402
6050709820	-0.272774	0.0047651
6050757070	-0.224222	0.00430659
6050757160	-0.0211747	0.00448725
6050760520	0.541034	0.00266088
6050760600	0.0931878	0.00237733
6050705380	-0.134521	0.00417529
6050705490	0.112288	0.00415078
6050667100	-0.0540009	0.00551242
6050667090	0.0775347	0.00543238
6050681620	-0.0929099	0.00329493
6050681720	0.261239	0.00343293
6050680410	-0.524906	0.00446355
6050680380	-0.258282	0.00496383
6050709700	-0.237605	0.0040621
6050709930	0.139752	0.00356499
6050708750	0.132039	0.00329607
6050708820	0.409987	0.0026034
6050674150	-0.231811	0.00387034
6050674210	0.26469	0.00517698
6050675150	-0.243529	0.00368872
6050675090	0.0526371	0.0034993
6050719760	0.0828745	0.00279278
6050719850	0.055362	0.00268067
6050016980	0.274439	0.00585263
6050017380	0.517938	0.00385156
6050017540	0.338378	0.00979158
6050017980	0.289279	0.0157774
6050018290	0.301917	0.0157774
6050018850	0.208156	0.00914362
6050933820	-0.21252	0.00748581
6050933800	-0.107442	0.0124292
6050913910	-0.230102	0.00747038
6050913900	-0.291726	0.00417865
6050877660	-0.26886	0.00826672
6050862860	0.381252	0.00229748
6050862810	0.00245335	0.000981596
6050019090	-0.0515818	0.0108199
6050934620	-0.219728	0.00502073
6050934630	-0.480624	0.0103041
6050937230	-0.231773	0.0103467
6050937260	-0.266918	0.0111265
6050942390	0.0900978	0.00700437
6050942410	-0.132159	0.00792714
6050942470	-0.186028	0.00801928
6050942450	-0.434129	0.00920264
6050020000	-0.139458	0.00335143
6050954860	-0.296157	0.00812134
6050954870	-0.295135	0.0116963
6050960240	-0.27676	0.00811854
6050960220	-0.244944	0.00443661
6050960610	-0.282938	0.0116963
6050960580	-0.315743	0.0116963
6050958450	-0.336558	0.0116963
6050958420	-0.385507	0.0116963
6050020960	-0.344494	0.0151625
6050021020	-0.429137	0.0151625
6050021030	-0.411838	0.0151625
6050021060	-0.349441	0.0151625
6050021070	-0.337602	0.0151625
6050021160	-0.404943	0.0151625
6050021170	-0.324687	0.0151625
6050021180	-0.518444	0.0151625
6050021190	-0.244107	0.0151625
6050021210	-0.359363	0.00437826
6050024060	0.058893	0.0116095
6050025410	-0.00663722	0.0130706
6050025420	0.456295	0.00873246
6050026140	0.384559	0.00730896
6050026750	0.180704	0.00582841
6050026760	0.0945941	0.00623006
6050026990	0.108546	0.00463599
6050027000	0.230833	0.00521176
6050027220	-0.0197028	0.00472614
6050027230	-0.0512706	0.00576329
6050027290	0.0498606	0.00507472
6050027300	0.0862239	0.0061277
6050027770	0.0372403	0.00542015
6050027780	0.0236885	0.00440976
6050028110	0.25365	0.00578294
6050028120	-0.13325	0.00542015
6050029280	-0.162453	0.00325381
6050029580	-0.956087	0.00372247
6050029590	0.282384	0.00308966
6050029610	-0.874679	0.0030068
6050029620	-0.674147	0.00526726
6050029720	-0.397687	0.00394871
6050029730	-0.58561	0.00622907
6050032100	-0.522142	0.0033264
6050032110	-0.105143	0.00391107
6050032290	0.423255	0.00361622
6050032610	0.281709	0.00250935
6050032620	0.0596999	0.00620676
6050033220	-0.105439	0.00383239
6050033230	0.113572	0.00282686
6050033560	0.437428	0.00337298
6050033570	0.147228	0.002505
6050034060	0.285269	0.00359187
6050034070	0.204996	0.00360138
6050035990	-0.296276	0.0154884
6050040460	-0.0711003	0.00451801
6050040470	0.538572	0.00958661
6050040480	0.592261	0.0043999
6050040490	0.42626	0.00925055
6050040500	0.0551126	0.00751532
6050040510	0.151139	0.0157774
6050040520	-0.802001	0.00514529
6050040530	0.0204749	0.00484773
6050040540	1.05743	0.0095406
6050040550	0.00786559	0.00751532
6050040590	-0.0885863	0.00751532
6050040600	0.0527098	0.012108
6050040610	-0.377648	0.00425123
6050040670	-0.294721	0.0124702
6050040680	0.354263	0.00662355
6050040710	0.667067	0.00939153
6050040750	0.386642	0.00633307
6050040760	0.395487	0.00618397
6050040780	0.0172713	0.00426805
6050040790	0.076191	0.00746951
6050040810	-0.353612	0.0116963
6050040890	-0.408155	0.013227
6050040900	0.621653	0.00622748
6050040910	0.307636	0.00614493
6050040920	-0.0390103	0.00426805
6050041010	0.418247	0.00425272
6050041070	0.198222	0.0055154
6050041130	0.0470228	0.00751532
6050041170	0.787353	0.00931138
6050041200	0.312927	0.00596723
6050041310	-0.0511991	0.00824129
6050042900	0.128884	0.00751532

## Sheet: Figure_3d
Sub_basin_ID	Speciation_partial_residuals	Species_diversity
6050000010	0.029367	68
6050000740	0.0084457	35
6050068100	-0.31181	44
6050068110	-0.106353	48
6050070260	-0.0864878	81
6050070270	-0.341165	50
6050069460	-0.150828	59
6050069430	-0.0682552	49
6050089660	0.01704	66
6050089740	-0.137078	90
6050000750	0.246227	50
6050001940	0.340155	42
6050001950	0.782081	32
6050003210	0.581968	32
6050003220	0.115768	12
6050003680	0.389843	25
6050003690	-2.28024	7
6050004060	0.299723	28
6050004070	-0.413209	34
6050004470	0.203464	153
6050075390	0.031243	87
6050075410	-0.356247	98
6050079390	-0.0599594	141
6050079310	-0.249859	121
6050084190	-0.250957	124
6050084230	0.0579528	186
6050084040	-0.0142903	112
6050084130	0.241203	121
6050084460	-0.0899735	148
6050084380	-0.0756141	91
6050084750	0.246875	114
6050084790	-0.0539926	322
6050081020	0.109302	90
6050080920	0.0847849	84
6050079970	0.328101	81
6050079860	0.250936	152
6050079280	0.347094	157
6050079250	0.0933014	82
6050102250	-0.0710917	162
6050102330	-0.162095	426
6050134450	-0.0395245	166
6050134460	-0.210721	150
6050134890	0.0496521	167
6050134790	-0.233152	126
6050083060	0.249466	81
6050083130	0.625843	50
6050104180	0.0361948	172
6050104230	-0.137964	312
6050137270	0.209368	172
6050137380	-0.00340515	219
6050136480	-0.0272716	204
6050136450	0.0194213	277
6050150590	-0.204371	126
6050150580	0.26243	148
6050126730	0.0909922	178
6050126850	0.0886087	153
6050129600	-0.27611	230
6050129810	-0.268414	204
6050154590	-0.0961604	161
6050154700	-0.123529	156
6050156880	0.352738	138
6050156750	-0.14174	157
6050143540	0.19179	141
6050143380	0.14277	191
6050130600	0.228115	266
6050130490	0.755689	58
6050160900	0.143964	133
6050160730	0.0858275	185
6050004480	-0.0965765	88
6050004870	0.0353432	125
6050099060	0.00177275	144
6050099010	-0.115959	185
6050113570	-0.234956	135
6050113660	0.0521284	97
6050121460	0.189223	150
6050121450	0.412675	89
6050134950	-0.136681	91
6050134940	-0.0560346	176
6050004880	-0.0679878	166
6050005180	0.102163	151
6050005190	0.187159	183
6050005490	-0.0608796	195
6050005500	0.13125	236
6050006470	0.0354828	94
6050006540	-0.452646	76
6050007000	0.144075	66
6050239720	0.30435	175
6050239820	0.0582446	390
6050238750	-0.158591	26
6050238630	0.165737	130
6050241280	0.0801323	208
6050241250	0.149778	184
6050261280	0.177882	178
6050261380	-0.319482	63
6050263530	0.20974	225
6050263540	0.142821	166
6050262220	-0.00647398	396
6050262110	0.0116656	336
6050298170	-0.211852	145
6050298270	-0.12846	150
6050250260	0.197382	86
6050250180	-0.138889	303
6050266340	0.248237	116
6050266470	-0.0512128	256
6050325720	-0.498262	173
6050325820	-0.186188	203
6050262360	-0.162565	242
6050262490	-0.0341577	231
6050272340	-0.0954539	188
6050272470	-0.178934	108
6050384210	-0.0505598	185
6050384320	-0.00185537	154
6050285930	-0.0524517	360
6050285990	0.0612299	344
6050280410	0.0951427	311
6050280400	0.0554403	503
6050405310	-0.264627	139
6050405320	-0.378772	116
6050337190	0.0362879	230
6050337320	-0.253225	250
6050294270	0.133988	342
6050294360	0.039308	534
6050247260	0.0912019	38
6050247270	-0.114261	217
6050237360	0.349627	151
6050237120	-0.0542159	434
6050457830	-0.0216823	88
6050457840	-0.38746	204
6050506430	-0.923889	33
6050506420	-1.52769	47
6050224360	-0.0805086	344
6050224470	-0.17509	149
6050532340	-0.989092	42
6050483010	-0.453795	109
6050532350	-0.288297	178
6050483020	-0.281289	161
6050287830	-0.102248	563
6050287820	-0.0340313	310
6050425550	0.0895999	320
6050425540	-0.10816	474
6050266740	-0.135461	786
6050266880	0.0690164	318
6050207670	-0.184574	328
6050207660	0.000713783	175
6050491730	0.0452475	312
6050491720	0.289879	412
6050532210	-0.00842821	411
6050532200	0.140503	280
6050315920	0.0289397	427
6050315910	0.210751	406
6050007010	0.16838	66
6050007050	-0.156542	77
6050007060	0.107609	78
6050007090	-0.040519	81
6050007100	-0.234375	85
6050007240	-0.619794	32
6050007250	-0.255187	66
6050007650	-0.00462352	83
6050007660	-0.0224064	83
6050344660	0.168494	95
6050345180	0.0490165	105
6050345000	0.222053	74
6050411440	-0.0822055	87
6050411450	-0.0320873	90
6050408150	0.315414	80
6050408040	0.264968	88
6050443080	0.14475	94
6050442950	-0.081564	74
6050449500	0.229685	76
6050449170	0.411737	77
6050458930	-0.0382841	121
6050459050	0.236427	74
6050451380	0.191307	89
6050451390	0.336463	87
6050476790	-0.484957	67
6050527670	-0.324355	111
6050527680	-0.124972	82
6050550960	0.162897	103
6050551090	-0.0731376	106
6050546240	0.232507	101
6050546360	0.109109	79
6050565980	0.0993269	94
6050565970	-0.104674	119
6050594780	0.28606	44
6050594790	0.252296	67
6050622980	-0.460975	83
6050622990	-0.0452751	40
6050624770	-0.324164	74
6050624870	0.422828	31
6050007960	-0.263984	108
6050008320	-0.73896	17
6050008620	0.0965844	19
6050008630	0.0308666	20
6050009220	0.23171	22
6050009230	0.0685026	27
6050009250	0.156579	21
6050009260	0.288588	24
6050009430	-0.45663	12
6050009440	0.591354	17
6050009760	0.46141	23
6050334790	-0.0232051	24
6050372330	1.83909	7
6050372340	0.192025	3
6050401900	0.119434	25
6050401890	-0.732231	3
6050009770	0.0704234	15
6050010100	0.182861	14
6050010110	-0.336219	10
6050010510	0.00360283	9
6050010520	0.177942	14
6050010670	0.36685	13
6050010680	-0.0180616	21
6050011240	-0.225783	14
6050011250	-0.0308644	18
6050011780	0.0413375	45
6050450420	-0.476303	18
6050450410	-0.206788	33
6050441200	0.233844	14
6050441330	-0.0100408	37
6050466270	-0.291875	34
6050466150	-0.391984	31
6050481680	-0.399638	27
6050481670	0.193449	43
6050510750	0.270608	46
6050562020	0.111785	60
6050562010	0.0904681	38
6050595200	0.16764	66
6050595210	0.179013	32
6050639920	0.0482742	58
6050639910	-0.014119	53
6050649360	0.159295	46
6050649500	0.159441	40
6050652910	0.335958	59
6050653020	0.264973	44
6050670380	-0.0714858	32
6050670510	0.0113733	48
6050684130	0.0629604	50
6050684180	0.14226	56
6050011790	-0.122693	10
6050011890	0.248186	8
6050011900	-0.206582	12
6050012020	-0.215512	13
6050012030	-0.225313	8
6050012280	-0.398047	11
6050012290	0.18983	3
6050012370	-0.131911	14
6050012380	-0.337642	9
6050012580	-0.261422	13
6050012590	-0.217664	17
6050012790	0.0968018	14
6050012800	-0.242427	20
6050013420	-0.168555	19
6050013430	-0.316672	54
6050013750	0.213836	79
6050013760	0.184621	70
6050014330	0.293685	100
6050015560	-0.00963977	63
6050015570	0.0677299	57
6050015940	-0.0514744	52
6050015950	-0.200564	46
6050016720	-0.0698061	42
6050016760	0.300188	173
6050852400	0.45474	85
6050852410	0.17579	66
6050852210	0.039169	109
6050852180	0.330365	86
6050842120	0.279985	198
6050842130	0.179324	132
6050818720	0.615906	39
6050818840	0.222532	53
6050016770	0.268665	44
6050016970	0.212983	170
6050893010	0.129047	134
6050892920	0.267258	206
6050887830	0.396561	133
6050887840	0.0498039	100
6050887140	0.322801	211
6050887050	0.0837895	129
6050879900	0.327287	226
6050879890	0.241835	91
6050870380	0.254826	208
6050870370	0.247743	204
6050869680	-0.105495	99
6050869670	0.159465	97
6050849780	0.165033	205
6050849790	0.27138	118
6050846530	-0.144588	116
6050846520	-0.123422	95
6050837900	-0.193325	113
6050837910	-0.00689206	176
6050816640	0.302879	119
6050816630	0.134298	122
6050816240	-0.00277454	99
6050816160	0.19343	131
6050814820	-0.0615444	135
6050814830	0.396251	268
6050830430	0.101621	91
6050830420	0.538513	21
6050808660	-0.150768	111
6050808670	-0.0418394	181
6050819650	0.203614	61
6050819640	-0.962731	13
6050790150	-0.436583	158
6050790160	0.108988	219
6050793610	-0.00487755	161
6050793620	-0.0191771	158
6050774200	0.0371988	120
6050774150	-0.0281933	103
6050762760	-0.117454	75
6050762870	-0.0605463	77
6050759380	-0.0176147	115
6050759370	-0.170147	139
6050752460	-0.199346	77
6050752470	-0.0303292	120
6050710030	0.0430402	222
6050710170	0.207562	136
6050738860	-0.260042	99
6050738870	0.059083	61
6050728580	0.0294871	90
6050728570	-0.0726981	76
6050755160	0.243202	11
6050755240	0.0497778	113
6050721300	-0.151146	93
6050721310	-0.736865	27
6050718170	-0.370582	88
6050718180	-0.0557637	140
6050757580	-0.0947025	90
6050757590	-0.00331689	75
6050709810	-0.0598389	96
6050709820	-0.24749	53
6050757070	-0.291745	49
6050757160	-0.0506191	52
6050760520	0.394573	62
6050760600	-0.0822123	41
6050705380	-0.132919	66
6050705490	0.118421	85
6050667100	0.0526994	208
6050667090	0.154328	183
6050681620	-0.108529	56
6050681720	0.264327	51
6050680410	-0.5299	70
6050680380	-0.220386	52
6050709700	-0.278764	55
6050709930	0.0980769	112
6050708750	0.104575	63
6050708820	0.295225	36
6050674150	-0.196822	101
6050674210	0.428399	17
6050675150	-0.283105	65
6050675090	0.0608939	75
6050719760	-0.0178741	52
6050719850	-0.100898	41
6050016980	0.198853	203
6050017380	0.239411	36
6050017540	0.444339	6
6050017980	0.801202	3
6050018290	0.809759	3
6050018850	0.205201	7
6050933820	-0.14211	10
6050933800	0.161034	5
6050913910	-0.201551	9
6050913900	-0.413451	4
6050877660	-0.0772362	8
6050862860	0.248041	8
6050862810	-0.169635	1
6050019090	0.0828651	14
6050934620	-0.453707	5
6050934630	-0.235869	6
6050937230	-0.0521447	10
6050937260	-0.0992873	9
6050942390	-0.000873829	11
6050942410	-0.170578	8
6050942470	-0.199289	7
6050942450	-0.341511	6
6050020000	-0.559295	6
6050954860	-0.335614	7
6050954870	-0.143535	8
6050960240	-0.375127	7
6050960220	-0.587994	4
6050960610	-0.170787	8
6050960580	-0.18892	8
6050958450	-0.192746	8
6050958420	-0.233303	8
6050020960	-0.0665284	6
6050021020	-0.125676	6
6050021030	-0.105652	6
6050021060	-0.0340125	6
6050021070	-0.074695	6
6050021160	-0.0946641	6
6050021170	-0.0695186	6
6050021180	-0.147934	6
6050021190	0.0313783	6
6050021210	-0.683278	4
6050024060	0.245021	8
6050025410	0.266009	6
6050025420	0.382493	17
6050026140	0.13431	21
6050026750	-0.0420201	20
6050026760	-0.117742	18
6050026990	-0.141711	16
6050027000	0.0129938	13
6050027220	-0.164334	11
6050027230	-0.318207	11
6050027290	-0.0639445	13
6050027300	-0.0160713	10
6050027770	-0.0580554	12
6050027780	-0.0799462	12
6050028110	0.260858	11
6050028120	-0.258884	12
6050029280	-0.114809	9
6050029580	-0.903136	10
6050029590	0.198414	10
6050029610	-0.792642	10
6050029620	-0.54249	4
6050029720	-0.280019	10
6050029730	-0.598003	5
6050032100	-0.480792	8
6050032110	-0.0563304	13
6050032290	0.495668	14
6050032610	0.199472	31
6050032620	0.19669	7
6050033220	-0.0692647	23
6050033230	0.0304817	31
6050033560	0.360111	27
6050033570	-0.0767405	37
6050034060	0.113074	45
6050034070	0.0407428	44
6050035990	0.0145812	5
6050040460	-0.146901	13
6050040470	0.471939	22
6050040480	0.417102	51
6050040490	0.407777	12
6050040500	-0.0107951	10
6050040510	0.714584	3
6050040520	-0.528979	124
6050040530	-0.120778	5
6050040540	1.01309	18
6050040550	-0.058791	10
6050040590	-0.126798	10
6050040600	0.448164	4
6050040610	-0.479028	18
6050040670	0.0529845	12
6050040680	0.228331	5
6050040710	0.633742	14
6050040750	0.351738	100
6050040760	0.319561	79
6050040780	-0.231312	9
6050040790	-0.00121733	9
6050040810	-0.170863	8
6050040890	-0.195233	7
6050040900	0.534553	15
6050040910	0.279707	183
6050040920	-0.275752	9
6050041010	0.426149	81
6050041070	0.0575528	90
6050041130	-0.0275643	10
6050041170	0.709588	14
6050041200	0.211212	109
6050041310	-0.0437797	9
6050042900	0.00718742	10

[truncated: 9 more sheets: Figure_3e, Figure_3f, Figure_3g, Figure_3h, Figure_4a, Figure_4b, Figure_4c, Figure_5a, Figure_5b]
